# Supplementary material for: Identification and distribution of the NBS-LRR gene family in the Cassava genome
Source: BMC Genomics. 2015 May 7;16(1):360. doi: 10.1186/s12864-015-1554-9 (PMC4422547; doi:10.1186/s12864-015-1554-9)
Supplement: Additional file 3: — List of reference R genes from different species. This file contains the list of the functional R genes proteins used as reference in the phylogenetic trees. Plant Resistance Gene database (prgdb.crg.eu/wiki) IDs, names, donor species, and protein type are shown. [file 12864_2015_1554_MOESM3_ESM.xlsx]

## Sheet: Sheet1
Additional File 3.- Reference NBS-LRR genes from other plant species
DB-ID	Name	Donor Species	type
PRGDB00000038	Gpa2	Solanum tuberosum	CNL
PRGDB00000040	Hero	Solanum lycopersicum	CNL
PRGDB00000042	Mi1.2	Solanum lycopersicum	CNL
PRGDB00000045	Prf	Solanum pimpinellifolium	CNL
PRGDB00000046	R1	Solanum demissum	CNL
PRGDB00000048	Rpi-blb1	Solanum bulbocastanum	CNL
PRGDB00000049	Rpi-blb2	Solanum bulbocastanum	CNL
PRGDB00000050	Rx	Solanum tuberosum	CNL
PRGDB00000051	Rx2	Solanum acaule	CNL
PRGDB00000053	Sw-5	Solanum lycopersicum	CNL
PRGDB00000054	Tm-2a	Solanum lycopersicum	CNL
PRGDB00000057	Tm-2	Solanum lycopersicum	CNL
PRGDB00000480	Dm3 (RGC2B)	Lactuca sativa	CNL
PRGDB00000484	HRT	Arabidopsis thaliana	CNL
PRGDB00000488	Pi-ta	Oryza sativa	CNL
PRGDB00000489	RCY1	Arabidopsis thaliana	CNL
PRGDB00000491	RPM1	Arabidopsis thaliana	CNL
PRGDB00000492	RPP13	Arabidopsis thaliana	CNL
PRGDB00000494	RPP8	Arabidopsis thaliana	CNL
PRGDB00000495	Rps2	Arabidopsis thaliana	CNL
PRGDB00000497	RPS5	Arabidopsis thaliana	CNL
PRGDB00035725	MLA10	Hordeum vulgare	CNL
PRGDB00050957	PIB	Oryza sativa	CNL
PRGDB00050958	XA1	Oryza sativa	CNL
PRGDB00061432	MLA1	Hordeum vulgare	CNL
PRGDB00061433	Mla6	Hordeum vulgare subsp. vulgare	CNL
PRGDB00061434	Mla12	Hordeum vulgare subsp. vulgare	CNL
PRGDB00061435	MLA13	Hordeum vulgare	CNL
PRGDB00061436	Pi36	Oryza sativa Indica Group	CNL
PRGDB00061437	Rp1-D	Zea mays	CNL
PRGDB00061438	Pm3	Triticum aestivum	CNL
PRGDB00061439	Lr10	Triticum aestivum	CNL
PRGDB00061440	Pl8	Helianthus annuus	CNL
PRGDB00061442	Pi9	Oryza sativa Indica Group	CNL
PRGDB00061443	Piz-t	Oryza sativa Japonica Group	CNL
PRGDB00061444	Pi2	Oryza sativa Indica Group	CNL
PRGDB00061446	Cre1	Aegilops tauschii	CNL
PRGDB00061453	Pikm1-TS	Oryza sativa Japonica Group	CNL
PRGDB00061454	Pikm2-TS	Oryza sativa Japonica Group	CNL
PRGDB00061456	Rdg2a	Hordeum vulgare subsp. vulgare	CNL
PRGDB00061457	Pid3	Oryza sativa Japonica Group	CNL
PRGDB00061458	Pi5-1	Oryza sativa Japonica Group	CNL
PRGDB00061459	Pi5-2	Oryza sativa Japonica Group	CNL
PRGDB00061460	Pit	Oryza sativa Japonica Group	CNL
PRGDB00061463	Pikp-2	Oryza sativa Japonica Group	CNL
PRGDB00061465	FOM-2	Cucumis melo	CNL
PRGDB00061468	Lr21	Triticum aestivum	CNL
PRGDB00061469	Lr1	Triticum aestivum	CNL
PRGDB00061471	VAT	Cucumis melo	CNL
PRGDB00049552	ADR1	Arabidopsis thaliana	RPW8-NL
PRGDB00049548	ADR1-L1	Arabidopsis thaliana	RPW8-NL
-	NRG1	Nicotiana benthamiana	RPW8-NL
PRGDB00000039	Gro1.4	Solanum tuberosum	TNL
PRGDB00000044	N	Nicotiana glutinosa	TNL
PRGDB00000052	RY-1	Solanum tuberosum subsp. andigena	TNL
PRGDB00000486	L6	Linum usitatissimum	TNL
PRGDB00000487	M	Linum usitatissimum	TNL
PRGDB00000493	RPP5	Arabidopsis thaliana	TNL
PRGDB00000496	Rps4	Arabidopsis thaliana	TNL
PRGDB00035724	P2	Linum usitatissimum	TNL
PRGDB00050959	RPP1	Arabidopsis thaliana	TNL
PRGDB00050960	RPP4	Arabidopsis thaliana	TNL
PRGDB00050963	RRS1	Arabidopsis thaliana	TNL
PRGDB00061441	SSI4	Arabidopsis thaliana	TNL
PRGDB00061464	KR1	Glycine max	TNL
PRGDB00061467	RAC1	Arabidopsis thaliana	TNL
