# Supplementary material for: Identification and distribution of the NBS-LRR gene family in the Cassava genome
Source: BMC Genomics. 2015 May 7;16(1):360. doi: 10.1186/s12864-015-1554-9 (PMC4422547; doi:10.1186/s12864-015-1554-9)
Supplement: Additional file 4: — List of identified NBS-LRR genes. Includes the ID for all the NBS-LRR genes annotated in this study with additional information. Size of the protein in amino acids, best hit against the Arabidopsis genes, top hit after blast against the UNIREF 100 database, family code, domains present in the gene, chromosome assignment, and the code used for the phylogeny analysis. [file 12864_2015_1554_MOESM4_ESM.xlsx]

## Sheet: Sheet1
Additional File 4.- List of identified NBS-LRR genes
ID	Size (aa)	TAIR10	UNIREF 100	Uniref and others	family	type	chromosome	Phylogeny code
cassava4.1_003932m	607	NB-ARC domain-containing disease resistance protein	UniRef100_B9SU68	Leucine-rich repeat containing protein, putative n	CNL	CN	ms5	NB003932_CN_ms5
cassava4.1_020884m	481	NB-ARC domain-containing disease resistance protein	UniRef100_B9S9G0	Disease resistance protein RPS5, putative n	CNL	CN	-	NB020884_CN_?
cassava4.1_021089m	405	NB-ARC domain-containing disease resistance protein	UniRef100_B9SU15	Putative uncharacterized protein n	CNL	CN	-	NB021089_CN_?
cassava4.1_021672m	329	LRR and NB-ARC domains-containing disease resistance protein	UniRef100_B9S720	Disease resistance protein RFL1, putative n	CNL	CN	-	NB021672_CN_?
cassava4.1_021676m	309	LRR and NB-ARC domains-containing disease resistance protein	UniRef100_B9S720	Disease resistance protein RFL1, putative n	CNL	CN	-	NB021676_CN_?
cassava4.1_025993m	424	NB-ARC domain-containing disease resistance protein	UniRef100_B9SU15	Putative uncharacterized protein n	CNL	CN	ms1	NB025993_CN_ms1
cassava4.1_026617m	224	NB-ARC domain-containing disease resistance protein	UniRef100_B9SU68	Leucine-rich repeat containing protein, putative n	CNL	CN	-	NB026617_CN_?
cassava4.1_026810m	525	NB-ARC domain-containing disease resistance protein	UniRef100_B9SU25	Putative uncharacterized protein n	CNL	CN	ms5	NB026810_CN_ms5
cassava4.1_026821m	374	NB-ARC domain-containing disease resistance protein	UniRef100_B9SUF5	Leucine-rich repeat containing protein, putative n	CNL	CN	-	NB026821_CN_?
cassava4.1_027893m	216	NB-ARC domain-containing disease resistance protein	UniRef100_B9SL89	Disease resistance protein RGA2, putative n	CNL	CN	ms16	NB027893_CN_ms16
cassava4.1_033223m	252	LRR and NB-ARC domains-containing disease resistance protein	UniRef100_B9S9G0	Disease resistance protein RPS5, putative n	CNL	CN	-	NB033223_CN_?
cassava4.1_000023m	2440	NB-ARC domain-containing disease resistance protein	UniRef100_B9REY6	Phosphoprotein phosphatase, putative n	CNL	CNL	ms14	NB000023_CNL_ms14
cassava4.1_000058m	2062	NB-ARC domain-containing disease resistance protein	UniRef100_B9REY6	Phosphoprotein phosphatase, putative n	CNL	CNL	-	NB000058_CNL_?
cassava4.1_000244m	1441	LRR and NB-ARC domains-containing disease resistance protein	UniRef100_UPI00015CD988	UPI00015CD988 related cluster n	CNL	CNL	ms4	NB000244_CNL_ms4
cassava4.1_000323m	1333	LRR and NB-ARC domains-containing disease resistance protein	UniRef100_B9GF31	Cc-nbs-lrr resistance protein n	CNL	CNL	ms4	NB000323_CNL_ms4
cassava4.1_000325m	1328	NB-ARC domain-containing disease resistance protein	UniRef100_B9GF28	Cc-nbs-lrr resistance protein n	CNL	CNL	ms16	NB000325_CNL_ms16
cassava4.1_000334m	1314	NB-ARC domain-containing disease resistance protein	UniRef100_B9SH62	Disease resistance protein RGA2, putative n	CNL	CNL	ms1	NB000334_CNL_ms1
cassava4.1_000350m	1293	NB-ARC domain-containing disease resistance protein	UniRef100_B9S050	Disease resistance protein RPS2, putative n	CNL	CNL	ms11	NB000350_CNL_ms11
cassava4.1_000368m	1278	NB-ARC domain-containing disease resistance protein	UniRef100_A5C6R2	Putative uncharacterized protein n	CNL	CNL	ms13	NB000368_CNL_ms13
cassava4.1_000426m	1228	NB-ARC domain-containing disease resistance protein	UniRef100_M5W0W4	Uncharacterized protein n	CNL	CNL	ms1	NB000426_CNL_ms1
cassava4.1_000460m	1201	LRR and NB-ARC domains-containing disease resistance protein	UniRef100_B9GF31	Cc-nbs-lrr resistance protein n	CNL	CNL	ms16	NB000460_CNL_ms16
cassava4.1_000468m	1196	NB-ARC domain-containing disease resistance protein	UniRef100_B9S720	Disease resistance protein RFL1, putative n	CNL	CNL	-	NB000468_CNL_?
cassava4.1_000496m	1175	NB-ARC domain-containing disease resistance protein	UniRef100_B9GF31	Cc-nbs-lrr resistance protein n	CNL	CNL	ms16	NB000496_CNL_ms16
cassava4.1_000553m	1134	NB-ARC domain-containing disease resistance protein	UniRef100_B9SL89	Disease resistance protein RGA2, putative n	CNL	CNL	ms16	NB000553_CNL_ms16
cassava4.1_000559m	1133	NB-ARC domain-containing disease resistance protein	UniRef100_M5VNN6	Uncharacterized protein n	CNL	CNL	ms16	NB000559_CNL_ms16
cassava4.1_000593m	1118	Disease resistance protein (CC-NBS-LRR class) family	UniRef100_B9SU25	Putative uncharacterized protein n	CNL	CNL	ms1	NB000593_CNL_ms1
cassava4.1_000595m	1118	NB-ARC domain-containing disease resistance protein	UniRef100_B9SH62	Disease resistance protein RGA2, putative n	CNL	CNL	ms18	NB000595_CNL_ms18
cassava4.1_000639m	1094	NB-ARC domain-containing disease resistance protein	UniRef100_B9SL89	Disease resistance protein RGA2, putative n	CNL	CNL	ms16	NB000639_CNL_ms16
cassava4.1_000657m	1087	NB-ARC domain-containing disease resistance protein	UniRef100_B9NED8	Cc-nbs-lrr resistance protein n	CNL	CNL	ms9	NB000657_CNL_ms9
cassava4.1_000734m	1057	Disease resistance protein (CC-NBS-LRR class) family	UniRef100_B9SU15	Putative uncharacterized protein n	CNL	CNL	ms5	NB000734_CNL_ms5
cassava4.1_000804m	1029	Disease resistance protein (CC-NBS-LRR class) family	UniRef100_B9RV41	Disease resistance protein RFL1, putative n	CNL	CNL	ms1	NB000804_CNL_ms1
cassava4.1_000821m	1022	Disease resistance protein (CC-NBS-LRR class) family	UniRef100_B9SU15	Putative uncharacterized protein n	CNL	CNL	ms1	NB000821_CNL_ms1
cassava4.1_001009m	975	Disease resistance protein (CC-NBS-LRR class) family	UniRef100_B9SE20	Putative uncharacterized protein n	CNL	CNL	ms4	NB001009_CNL_ms4
cassava4.1_001043m	966	Disease resistance protein (CC-NBS-LRR class) family	UniRef100_B9SE20	Putative uncharacterized protein n	CNL	CNL	ms16	NB001043_CNL_ms16
cassava4.1_001068m	959	NB-ARC domain-containing disease resistance protein	UniRef100_M1B2Q1	Uncharacterized protein n	CNL	CNL	ms12	NB001068_CNL_ms12
cassava4.1_001077m	957	LRR and NB-ARC domains-containing disease resistance protein	UniRef100_B9SW10	Disease resistance protein RPM1, putative n	CNL	CNL	ms15	NB001077_CNL_ms15
cassava4.1_001124m	951	NB-ARC domain-containing disease resistance protein	UniRef100_B9SE20	Putative uncharacterized protein n	CNL	CNL	ms16	NB001124_CNL_ms16
cassava4.1_001169m	940	NB-ARC domain-containing disease resistance protein	UniRef100_F6HK28	Putative uncharacterized protein n	CNL	CNL	ms16	NB001169_CNL_ms16
cassava4.1_001175m	937	NB-ARC domain-containing disease resistance protein	UniRef100_B9S9G0	Disease resistance protein RPS5, putative n	CNL	CNL	-	NB001175_CNL_?
cassava4.1_001176m	936	NB-ARC domain-containing disease resistance protein	UniRef100_B9NGY2	Nbs-lrr resistance protein n	CNL	CNL	ms16	NB001176_CNL_ms16
cassava4.1_001198m	932	NB-ARC domain-containing disease resistance protein	UniRef100_B9S717	Disease resistance protein RPP13, putative n	CNL	CNL	ms17	NB001198_CNL_ms17
cassava4.1_001246m	921	NB-ARC domain-containing disease resistance protein	UniRef100_B9GTE7	Cc-nbs-lrr resistance protein n	CNL	CNL	ms12	NB001246_CNL_ms12
cassava4.1_001296m	911	NB-ARC domain-containing disease resistance protein	UniRef100_M5VJF9	Uncharacterized protein n	CNL	CNL	ms17	NB001296_CNL_ms17
cassava4.1_001427m	881	Disease resistance protein (CC-NBS-LRR class) family	UniRef100_B9RV41	Disease resistance protein RFL1, putative n	CNL	CNL	ms5	NB001427_CNL_ms5
cassava4.1_001494m	870	NB-ARC domain-containing disease resistance protein	UniRef100_F6HK28	Putative uncharacterized protein n	CNL	CNL	ms16	NB001494_CNL_ms16
cassava4.1_001495m	870	NB-ARC domain-containing disease resistance protein	UniRef100_F6HK28	Putative uncharacterized protein n	CNL	CNL	ms16	NB001495_CNL_ms16
cassava4.1_001571m	857	NB-ARC domain-containing disease resistance protein	UniRef100_B9I533	Nbs-lrr resistance protein n	CNL	CNL	ms13	NB001571_CNL_ms13
cassava4.1_001587m	854	NB-ARC domain-containing disease resistance protein	UniRef100_B9SUF5	Leucine-rich repeat containing protein, putative n	CNL	CNL	-	NB001587_CNL_?
cassava4.1_001604m	852	HOPZ-ACTIVATED RESISTANCE 1	UniRef100_B9HCU2	Nbs-lrr resistance protein n	CNL	CNL	ms10	NB001604_CNL_ms10
cassava4.1_001632m	846	NB-ARC domain-containing disease resistance protein	UniRef100_B9I533	Nbs-lrr resistance protein n	CNL	CNL	-	NB001632_CNL_?
cassava4.1_001722m	832	NB-ARC domain-containing disease resistance protein	UniRef100_UPI00023B2E90	UPI00023B2E90 related cluster n	CNL	CNL	-	NB001722_CNL_?
cassava4.1_001745m	828	LRR and NB-ARC domains-containing disease resistance protein	UniRef100_A5BD84	Putative uncharacterized protein n	CNL	CNL	-	NB001745_CNL_?
cassava4.1_001747m	828	ADR1-like 1	UniRef100_B9R7I6	Leucine-rich repeat-containing protein, putative n	CNL	CNL	ms10	NB001747_CNL_ms10
cassava4.1_001794m	819	Disease resistance protein (CC-NBS-LRR class) family	UniRef100_B9S8L3	Leucine-rich repeat-containing protein, putative n	CNL	CNL	ms18	NB001794_CNL_ms18
cassava4.1_001830m	813	NB-ARC domain-containing disease resistance protein	UniRef100_B9SUF5	Leucine-rich repeat containing protein, putative n	CNL	CNL	-	NB001830_CNL_?
cassava4.1_001935m	794	NB-ARC domain-containing disease resistance protein	UniRef100_M5VJF9	Uncharacterized protein n	CNL	CNL	-	NB001935_CNL_?
cassava4.1_001977m	788	NB-ARC domain-containing disease resistance protein	UniRef100_B9SUF5	Leucine-rich repeat containing protein, putative n	CNL	CNL	-	NB001977_CNL_?
cassava4.1_013941m	269	NB-ARC domain-containing disease resistance protein	UniRef100_B9HN63	Nbs-lrr resistance protein n	CNL	CNL	-	NB013941_CNL_?
cassava4.1_021000m	1290	LRR and NB-ARC domains-containing disease resistance protein	UniRef100_B9GF31	Cc-nbs-lrr resistance protein n	CNL	CNL	-	NB021000_CNL_?
cassava4.1_021049m	1141	NB-ARC domain-containing disease resistance protein	UniRef100_M5VNN6	Uncharacterized protein n	CNL	CNL	ms16	NB021049_CNL_ms16
cassava4.1_022100m	855	NB-ARC domain-containing disease resistance protein	UniRef100_B9SAE5	Disease resistance protein RGA2, putative n	CNL	CNL	ms15	NB022100_CNL_ms15
cassava4.1_022172m	1816	NB-ARC domain-containing disease resistance protein	UniRef100_B9REY6	Phosphoprotein phosphatase, putative n	CNL	CNL	-	NB022172_CNL_?
cassava4.1_022572m	848	HOPZ-ACTIVATED RESISTANCE 1	UniRef100_B9S6B0	Disease resistance protein RGA2, putative n	CNL	CNL	ms7	NB022572_CNL_ms7
cassava4.1_022908m	1290	NB-ARC domain-containing disease resistance protein	UniRef100_B9SAE5	Disease resistance protein RGA2, putative n	CNL	CNL	ms12	NB022908_CNL_ms12
cassava4.1_023493m	936	NB-ARC domain-containing disease resistance protein	UniRef100_Q84XF9	NBS-LRR resistance protein RGH2 n	CNL	CNL	ms4	NB023493_CNL_ms4
cassava4.1_023508m	1013	NB-ARC domain-containing disease resistance protein	UniRef100_Q84XG0	NBS-LRR resistance protein RGH1 n	CNL	CNL	ms4	NB023508_CNL_ms4
cassava4.1_023669m	810	NB-ARC domain-containing disease resistance protein	UniRef100_B9SUF5	Leucine-rich repeat containing protein, putative n	CNL	CNL	-	NB023669_CNL_?
cassava4.1_023680m	1393	NB-ARC domain-containing disease resistance protein	UniRef100_B9S9G0	Disease resistance protein RPS5, putative n	CNL	CNL	ms4	NB023680_CNL_ms4
cassava4.1_023922m	1434	NB-ARC domain-containing disease resistance protein	UniRef100_D2Y0Z9	CC-NBS-LRR protein n	CNL	CNL	ms7	NB023922_CNL_ms7
cassava4.1_024019m	913	NB-ARC domain-containing disease resistance protein	UniRef100_B9SE03	Disease resistance protein RPP8, putative n	CNL	CNL	ms16	NB024019_CNL_ms16
cassava4.1_024215m	1005	NB-ARC domain-containing disease resistance protein	UniRef100_M5VYR7	Uncharacterized protein n	CNL	CNL	ms1	NB024215_CNL_ms1
cassava4.1_024413m	734	NB-ARC domain-containing disease resistance protein	UniRef100_Q84XG0	NBS-LRR resistance protein RGH1 n	CNL	CNL	ms4	NB024413_CNL_ms4
cassava4.1_024722m	957	Disease resistance protein (CC-NBS-LRR class) family	UniRef100_B9SE20	Putative uncharacterized protein n	CNL	CNL	ms16	NB024722_CNL_ms16
cassava4.1_024726m	548	LRR and NB-ARC domains-containing disease resistance protein	UniRef100_UPI00032AC737	UPI00032AC737 related cluster n	CNL	CNL	ms16	NB024726_CNL_ms16
cassava4.1_024731m	794	Disease resistance protein (CC-NBS-LRR class) family	UniRef100_B9S8L2	Disease resistance protein ADR1, putative n	CNL	CNL	ms8	NB024731_CNL_ms8
cassava4.1_024839m	931	NB-ARC domain-containing disease resistance protein	UniRef100_B9NGY2	Nbs-lrr resistance protein n	CNL	CNL	ms16	NB024839_CNL_ms16
cassava4.1_025063m	852	NB-ARC domain-containing disease resistance protein	UniRef100_Q84XG0	NBS-LRR resistance protein RGH1 n	CNL	CNL	ms4	NB025063_CNL_ms4
cassava4.1_025174m	865	Disease resistance protein (CC-NBS-LRR class) family	UniRef100_B9I6Q3	Cc-nbs-lrr resistance protein n	CNL	CNL	ms1	NB025174_CNL_ms1
cassava4.1_025251m	1102	LRR and NB-ARC domains-containing disease resistance protein	UniRef100_B9RGC6	Leucine-rich repeat-containing protein, putative n	CNL	CNL	ms5	NB025251_CNL_ms5
cassava4.1_025258m	690	NB-ARC domain-containing disease resistance protein	UniRef100_B9NCG6	Cc-nbs-lrr resistance protein n	CNL	CNL	-	NB025258_CNL_?
cassava4.1_025603m	1181	NB-ARC domain-containing disease resistance protein	UniRef100_B9SLB0	Leucine-rich repeat containing protein, putative n	CNL	CNL	ms4	NB025603_CNL_ms4
cassava4.1_025665m	904	NB-ARC domain-containing disease resistance protein	UniRef100_M5VJF9	Uncharacterized protein n	CNL	CNL	ms17	NB025665_CNL_ms17
cassava4.1_025996m	1101	NB-ARC domain-containing disease resistance protein	UniRef100_B9SAE6	Disease resistance protein RPS2, putative n	CNL	CNL	ms15	NB025996_CNL_ms15
cassava4.1_026248m	543	NB-ARC domain-containing disease resistance protein	UniRef100_B9I7H9	Cc-nbs-lrr resistance protein n	CNL	CNL	ms7	NB026248_CNL_ms7
cassava4.1_026581m	854	NB-ARC domain-containing disease resistance protein	UniRef100_M5VJF9	Uncharacterized protein n	CNL	CNL	ms17	NB026581_CNL_ms17
cassava4.1_026913m	881	NB-ARC domain-containing disease resistance protein	UniRef100_B9SE20	Putative uncharacterized protein n	CNL	CNL	ms4	NB026913_CNL_ms4
cassava4.1_027172m	947	NB-ARC domain-containing disease resistance protein	UniRef100_F6HK28	Putative uncharacterized protein n	CNL	CNL	ms16	NB027172_CNL_ms16
cassava4.1_027184m	1763	NB-ARC domain-containing disease resistance protein	UniRef100_B9REY6	Phosphoprotein phosphatase, putative n	CNL	CNL	-	NB027184_CNL_?
cassava4.1_027241m	894	NB-ARC domain-containing disease resistance protein	UniRef100_B9N679	Cc-nbs-lrr resistance protein n	CNL	CNL	ms6	NB027241_CNL_ms6
cassava4.1_027368m	1320	LRR and NB-ARC domains-containing disease resistance protein	UniRef100_B9GF31	Cc-nbs-lrr resistance protein n	CNL	CNL	ms4	NB027368_CNL_ms4
cassava4.1_028021m	690	LRR and NB-ARC domains-containing disease resistance protein	UniRef100_B9N679	Cc-nbs-lrr resistance protein n	CNL	CNL	ms6	NB028021_CNL_ms6
cassava4.1_028467m	935	NB-ARC domain-containing disease resistance protein	UniRef100_B9MU97	Nbs-lrr resistance protein n	CNL	CNL	ms17	NB028467_CNL_ms17
cassava4.1_028813m	1058	NB-ARC domain-containing disease resistance protein	UniRef100_B9SLB0	Leucine-rich repeat containing protein, putative n	CNL	CNL	ms1	NB028813_CNL_ms1
cassava4.1_028950m	900	Disease resistance protein (CC-NBS-LRR class) family	UniRef100_A5BIR4	Putative uncharacterized protein n	CNL	CNL	ms13	NB028950_CNL_ms13
cassava4.1_028995m	950	NB-ARC domain-containing disease resistance protein	UniRef100_B9NA08	Cc-nbs-lrr resistance protein n	CNL	CNL	ms5	NB028995_CNL_ms5
cassava4.1_029580m	1255	LRR and NB-ARC domains-containing disease resistance protein	UniRef100_B9SH62	Disease resistance protein RGA2, putative n	CNL	CNL	ms2	NB029580_CNL_ms2
cassava4.1_029918m	924	NB-ARC domain-containing disease resistance protein	UniRef100_M5VJF9	Uncharacterized protein n	CNL	CNL	ms17	NB029918_CNL_ms17
cassava4.1_029941m	1118	NB-ARC domain-containing disease resistance protein	UniRef100_B9NCG6	Cc-nbs-lrr resistance protein n	CNL	CNL	-	NB029941_CNL_?
cassava4.1_030313m	1002	NB-ARC domain-containing disease resistance protein	UniRef100_B9SL89	Disease resistance protein RGA2, putative n	CNL	CNL	ms16	NB030313_CNL_ms16
cassava4.1_031128m	1435	NB-ARC domain-containing disease resistance protein	UniRef100_B9SU29	ATP binding protein, putative n	CNL	CNL	ms1	NB031128_CNL_ms1
cassava4.1_031148m	1194	NB-ARC domain-containing disease resistance protein	UniRef100_B9SHI8	Leucine-rich repeat containing protein, putative n	CNL	CNL	ms13	NB031148_CNL_ms13
cassava4.1_031227m	768	NB-ARC domain-containing disease resistance protein	UniRef100_B9GLY8	Cc-nbs-lrr resistance protein (Fragment) n	CNL	CNL	ms12	NB031227_CNL_ms12
cassava4.1_031234m	1183	LRR and NB-ARC domains-containing disease resistance protein	UniRef100_M0ZTX7	Uncharacterized protein n	CNL	CNL	ms4	NB031234_CNL_ms4
cassava4.1_031313m	874	HOPZ-ACTIVATED RESISTANCE 1	UniRef100_Q19PJ0	NBS-LRR type disease resistance protein n	CNL	CNL	ms12	NB031313_CNL_ms12
cassava4.1_031700m	1055	NB-ARC domain-containing disease resistance protein	UniRef100_B9SL89	Disease resistance protein RGA2, putative n	CNL	CNL	ms16	NB031700_CNL_ms16
cassava4.1_032094m	1347	LRR and NB-ARC domains-containing disease resistance protein	UniRef100_D2Y0Z9	CC-NBS-LRR protein n	CNL	CNL	ms2	NB032094_CNL_ms2
cassava4.1_032181m	1353	LRR and NB-ARC domains-containing disease resistance protein	UniRef100_B9GF31	Cc-nbs-lrr resistance protein n	CNL	CNL	ms16	NB032181_CNL_ms16
cassava4.1_032237m	684	NB-ARC domain-containing disease resistance protein	UniRef100_B9S9G0	Disease resistance protein RPS5, putative n	CNL	CNL	-	NB032237_CNL_?
cassava4.1_032626m	1357	NB-ARC domain-containing disease resistance protein	UniRef100_B9GF31	Cc-nbs-lrr resistance protein n	CNL	CNL	ms3	NB032626_CNL_ms3
cassava4.1_032854m	523	NB-ARC domain-containing disease resistance protein	UniRef100_B9MX11	Cc-nbs-lrr resistance protein n	CNL	CNL	-	NB032854_CNL_?
cassava4.1_032944m	762	NB-ARC domain-containing disease resistance protein	UniRef100_B9SNB3	Putative uncharacterized protein n	CNL	CNL	ms16	NB032944_CNL_ms16
cassava4.1_032980m	950	NB-ARC domain-containing disease resistance protein	UniRef100_UPI0002C2E0D7	UPI0002C2E0D7 related cluster n	CNL	CNL	ms17	NB032980_CNL_ms17
cassava4.1_033128m	1374	NB-ARC domain-containing disease resistance protein	UniRef100_B9GF28	Cc-nbs-lrr resistance protein n	CNL	CNL	ms4	NB033128_CNL_ms4
cassava4.1_033236m	837	NB-ARC domain-containing disease resistance protein	UniRef100_B9GM23	Cc-nbs-lrr resistance protein n	CNL	CNL	ms15	NB033236_CNL_ms15
cassava4.1_033310m	810	NB-ARC domain-containing disease resistance protein	UniRef100_B9SUF5	Leucine-rich repeat containing protein, putative n	CNL	CNL	-	NB033310_CNL_?
cassava4.1_033603m	682	NB-ARC domain-containing disease resistance protein	UniRef100_B9NCG6	Cc-nbs-lrr resistance protein n	CNL	CNL	-	NB033603_CNL_?
cassava4.1_033909m	807	LRR and NB-ARC domains-containing disease resistance protein	UniRef100_B9S054	Leucine-rich repeat containing protein, putative n	CNL	CNL	ms16	NB033909_CNL_ms16
cassava4.1_033945m	217	NB-ARC domain-containing disease resistance protein	UniRef100_B9SUF5	Leucine-rich repeat containing protein, putative n	CNL	CNL	-	NB033945_CNL_?
cassava4.1_033994m	1029	NB-ARC domain-containing disease resistance protein	UniRef100_B9S720	Disease resistance protein RFL1, putative n	CNL	CNL	-	NB033994_CNL_?
cassava4.1_034017m	875	NB-ARC domain-containing disease resistance protein	UniRef100_A5BBK5	Putative uncharacterized protein n	CNL	CNL	ms16	NB034017_CNL_ms16
cassava4.1_034116m	1064	NB-ARC domain-containing disease resistance protein	UniRef100_M5VU46	Uncharacterized protein n	CNL	CNL	-	NB034116_CNL_?
cassava4.1_034119m	784	NB-ARC domain-containing disease resistance protein	UniRef100_B9S720	Disease resistance protein RFL1, putative n	CNL	CNL	-	NB034119_CNL_?
cassava4.1_034162m	950	NB-ARC domain-containing disease resistance protein	UniRef100_B9ICN9	Cc-nbs-lrr resistance protein n	CNL	CNL	ms15	NB034162_CNL_ms15
cassava4.1_034199m	1150	NB-ARC domain-containing disease resistance protein	UniRef100_B9S468	Leucine-rich repeat-containing protein 2, lrrc2, putative n	CNL	CNL	ms16	NB034199_CNL_ms16
cassava4.1_034258m	971	Disease resistance protein (CC-NBS-LRR class) family	UniRef100_B9SE20	Putative uncharacterized protein n	CNL	CNL	ms16	NB034258_CNL_ms16
cassava4.1_034288m	917	NB-ARC domain-containing disease resistance protein	UniRef100_B9SE20	Putative uncharacterized protein n	CNL	CNL	ms4	NB034288_CNL_ms4
cassava4.1_034387m	1998	NB-ARC domain-containing disease resistance protein	UniRef100_B9REY6	Phosphoprotein phosphatase, putative n	CNL	CNL	ms4	NB034387_CNL_ms4
cassava4.1_000645m	1092	NB-ARC domain-containing disease resistance protein	UniRef100_B9S054	Leucine-rich repeat containing protein, putative n	CNL	CNL	ms16	NB000645_CNL_ms16
cassava4.1_022365m	345	NB-ARC domain-containing disease resistance protein	UniRef100_B9NAK2	Cc-nbs resistance protein n	CNL	NCC	ms5	NB022365_NCC_ms5
cassava4.1_023151m	459	NB-ARC domain-containing disease resistance protein	UniRef100_B9SU15	Putative uncharacterized protein n	CNL	NCC	-	NB023151_NCC_?
cassava4.1_023205m	712	NB-ARC domain-containing disease resistance protein	UniRef100_B9P5Z9	Cc-nbs resistance protein n	CNL	NCC	ms7	NB023205_NCC_ms7
cassava4.1_025590m	245	NB-ARC domain-containing disease resistance protein	UniRef100_UPI00023B2E90	UPI00023B2E90 related cluster n	CNL	NCC	ms16	NB025590_NCC_ms16
cassava4.1_025910m	381	RPS5-like 1	UniRef100_B9T8E2	Disease resistance protein RPS2, putative n	CNL	NCC	ms12	NB025910_NCC_ms12
cassava4.1_026298m	338	Disease resistance protein (CC-NBS-LRR class) family	UniRef100_B9N679	Cc-nbs-lrr resistance protein n	CNL	NCC	ms6	NB026298_NCC_ms6
cassava4.1_030361m	473	NB-ARC domain-containing disease resistance protein	UniRef100_B9NHD4	Nbs-lrr resistance protein n	CNL	NCC	ms8	NB030361_NCC_ms8
cassava4.1_030531m	640	NB-ARC domain-containing disease resistance protein	UniRef100_Q84XG0	NBS-LRR resistance protein RGH1 n	CNL	NCC	ms16	NB030531_NCC_ms16
cassava4.1_030967m	413	NB-ARC domain-containing disease resistance protein	UniRef100_B9SU15	Putative uncharacterized protein n	CNL	NCC	-	NB030967_NCC_?
cassava4.1_031767m	376	NB-ARC domain-containing disease resistance protein	UniRef100_UPI00015C940B	UPI00015C940B related cluster n	CNL	NCC	ms13	NB031767_NCC_ms13
cassava4.1_000192m	1535	NB-ARC domain-containing disease resistance protein	UniRef100_B9REY6	Phosphoprotein phosphatase, putative n	CNL	NLCC	ms4	NB000192_NLCC_ms4
cassava4.1_000485m	1188	LRR and NB-ARC domains-containing disease resistance protein	UniRef100_B9S054	Leucine-rich repeat containing protein, putative n	CNL	NLCC	ms3	NB000485_NLCC_ms3
cassava4.1_001041m	967	NB-ARC domain-containing disease resistance protein	UniRef100_Q84XG0	NBS-LRR resistance protein RGH1 n	CNL	NLCC	ms16	NB001041_NLCC_ms16
cassava4.1_002484m	727	NB-ARC domain-containing disease resistance protein	UniRef100_B9I533	Nbs-lrr resistance protein n	CNL	NLCC	ms13	NB002484_NLCC_ms13
cassava4.1_002792m	696	NB-ARC domain-containing disease resistance protein	UniRef100_B9SUF5	Leucine-rich repeat containing protein, putative n	CNL	NLCC	-	NB002792_NLCC_?
cassava4.1_003316m	650	NB-ARC domain-containing disease resistance protein	UniRef100_Q84XG0	NBS-LRR resistance protein RGH1 n	CNL	NLCC	ms4	NB003316_NLCC_ms4
cassava4.1_003323m	650	NB-ARC domain-containing disease resistance protein	UniRef100_B9SW10	Disease resistance protein RPM1, putative n	CNL	NLCC	ms15	NB003323_NLCC_ms15
cassava4.1_003371m	647	NB-ARC domain-containing disease resistance protein	UniRef100_B9I533	Nbs-lrr resistance protein n	CNL	NLCC	ms8	NB003371_NLCC_ms8
cassava4.1_003520m	634	NB-ARC domain-containing disease resistance protein	UniRef100_M5W0W4	Uncharacterized protein n	CNL	NLCC	ms16	NB003520_NLCC_ms16
cassava4.1_004525m	571	NB-ARC domain-containing disease resistance protein	UniRef100_B9SPJ0	Disease resistance protein RPM1, putative n	CNL	NLCC	ms18	NB004525_NLCC_ms18
cassava4.1_004694m	562	NB-ARC domain-containing disease resistance protein	UniRef100_B9SPJ0	Disease resistance protein RPM1, putative n	CNL	NLCC	ms8	NB004694_NLCC_ms8
cassava4.1_005083m	542	NB-ARC domain-containing disease resistance protein	UniRef100_B9SPJ0	Disease resistance protein RPM1, putative n	CNL	NLCC	ms18	NB005083_NLCC_ms18
cassava4.1_021010m	1088	NB-ARC domain-containing disease resistance protein	UniRef100_B9REY6	Phosphoprotein phosphatase, putative n	CNL	NLCC	-	NB021010_NLCC_?
cassava4.1_021972m	620	LRR and NB-ARC domains-containing disease resistance protein	UniRef100_Q84XG0	NBS-LRR resistance protein RGH1 n	CNL	NLCC	-	NB021972_NLCC_?
cassava4.1_022583m	317	HOPZ-ACTIVATED RESISTANCE 1	UniRef100_B9T8I9	Putative uncharacterized protein n	CNL	NLCC	-	NB022583_NLCC_?
cassava4.1_023037m	708	LRR and NB-ARC domains-containing disease resistance protein	UniRef100_Q84XG0	NBS-LRR resistance protein RGH1 n	CNL	NLCC	ms4	NB023037_NLCC_ms4
cassava4.1_023081m	866	NB-ARC domain-containing disease resistance protein	UniRef100_Q84XG0	NBS-LRR resistance protein RGH1 n	CNL	NLCC	ms4	NB023081_NLCC_ms4
cassava4.1_023240m	496	NB-ARC domain-containing disease resistance protein	UniRef100_B9I533	Nbs-lrr resistance protein n	CNL	NLCC	ms13	NB023240_NLCC_ms13
cassava4.1_023325m	1048	NB-ARC domain-containing disease resistance protein	UniRef100_B9SW10	Disease resistance protein RPM1, putative n	CNL	NLCC	ms16	NB023325_NLCC_ms16
cassava4.1_024090m	542	NB-ARC domain-containing disease resistance protein	UniRef100_B9I533	Nbs-lrr resistance protein n	CNL	NLCC	-	NB024090_NLCC_?
cassava4.1_024840m	684	LRR and NB-ARC domains-containing disease resistance protein	UniRef100_B9S054	Leucine-rich repeat containing protein, putative n	CNL	NLCC	-	NB024840_NLCC_?
cassava4.1_024920m	610	NB-ARC domain-containing disease resistance protein	UniRef100_B9S9G0	Disease resistance protein RPS5, putative n	CNL	NLCC	-	NB024920_NLCC_?
cassava4.1_025005m	568	NB-ARC domain-containing disease resistance protein	UniRef100_B9SPJ0	Disease resistance protein RPM1, putative n	CNL	NLCC	ms8	NB025005_NLCC_ms8
cassava4.1_025014m	286	NB-ARC domain-containing disease resistance protein	UniRef100_B9SHR0	Ubiquitin ligase protein, lrsam1, putative n	CNL	NLCC	ms17	NB025014_NLCC_ms17
cassava4.1_025473m	700	NB-ARC domain-containing disease resistance protein	UniRef100_B9I533	Nbs-lrr resistance protein n	CNL	NLCC	-	NB025473_NLCC_?
cassava4.1_025604m	533	NB-ARC domain-containing disease resistance protein	UniRef100_B9SPJ1	Disease resistance protein RPM1, putative n	CNL	NLCC	ms9	NB025604_NLCC_ms9
cassava4.1_025725m	542	NB-ARC domain-containing disease resistance protein	UniRef100_B9I533	Nbs-lrr resistance protein n	CNL	NLCC	-	NB025725_NLCC_?
cassava4.1_027057m	786	LRR and NB-ARC domains-containing disease resistance protein	UniRef100_D7SWX2	Putative uncharacterized protein n	CNL	NLCC	ms16	NB027057_NLCC_ms16
cassava4.1_028237m	1065	NB-ARC domain-containing disease resistance protein	UniRef100_B9S720	Disease resistance protein RFL1, putative n	CNL	NLCC	ms15	NB028237_NLCC_ms15
cassava4.1_028445m	803	NB-ARC domain-containing disease resistance protein	UniRef100_M5VJF9	Uncharacterized protein n	CNL	NLCC	ms17	NB028445_NLCC_ms17
cassava4.1_029503m	735	NB-ARC domain-containing disease resistance protein	UniRef100_B9I533	Nbs-lrr resistance protein n	CNL	NLCC	ms13	NB029503_NLCC_ms13
cassava4.1_030310m	557	LRR and NB-ARC domains-containing disease resistance protein	UniRef100_B9S468	Leucine-rich repeat-containing protein 2, lrrc2, putative n	CNL	NLCC	ms4	NB030310_NLCC_ms4
cassava4.1_030633m	524	NB-ARC domain-containing disease resistance protein	UniRef100_B9SPJ1	Disease resistance protein RPM1, putative n	CNL	NLCC	ms16	NB030633_NLCC_ms16
cassava4.1_030698m	637	NB-ARC domain-containing disease resistance protein	UniRef100_A5BBK5	Putative uncharacterized protein n	CNL	NLCC	-	NB030698_NLCC_?
cassava4.1_031367m	816	LRR and NB-ARC domains-containing disease resistance protein	UniRef100_UPI00023B3240	UPI00023B3240 related cluster n	CNL	NLCC	ms16	NB031367_NLCC_ms16
cassava4.1_031820m	834	NB-ARC domain-containing disease resistance protein	UniRef100_F6HK19	Putative uncharacterized protein n	CNL	NLCC	ms16	NB031820_NLCC_ms16
cassava4.1_031868m	735	NB-ARC domain-containing disease resistance protein	UniRef100_B9NF29	Nbs-lrr resistance protein n	CNL	NLCC	ms16	NB031868_NLCC_ms16
cassava4.1_031950m	747	NB-ARC domain-containing disease resistance protein	UniRef100_A5ALL9	Putative uncharacterized protein n	CNL	NLCC	ms16	NB031950_NLCC_ms16
cassava4.1_032490m	1250	NB-ARC domain-containing disease resistance protein	UniRef100_B9S720	Disease resistance protein RFL1, putative n	CNL	NLCC	ms15	NB032490_NLCC_ms15
cassava4.1_032756m	586	NB-ARC domain-containing disease resistance protein	UniRef100_B9I533	Nbs-lrr resistance protein n	CNL	NLCC	-	NB032756_NLCC_?
cassava4.1_032807m	691	LRR and NB-ARC domains-containing disease resistance protein	UniRef100_Q84XG0	NBS-LRR resistance protein RGH1 n	CNL	NLCC	-	NB032807_NLCC_?
cassava4.1_033691m	610	NB-ARC domain-containing disease resistance protein	UniRef100_UPI00015C940A	UPI00015C940A related cluster n	CNL	NLCC	ms15	NB033691_NLCC_ms15
cassava4.1_034269m	929	NB-ARC domain-containing disease resistance protein	UniRef100_B9IP03	BED finger-nbs-lrr resistance protein n	CNL	NLCC	ms16	NB034269_NLCC_ms16
cassava4.1_022344m	444	disease resistance protein (TIR-NBS-LRR class), putative	UniRef100_B9T115	Leucine-rich repeat-containing protein, putative n	TNL	NTIR	-	NB022344_NTIR_?
cassava4.1_029300m	663	disease resistance protein (TIR-NBS-LRR class), putative	UniRef100_B9SHM4	Leucine-rich repeat-containing protein, putative n	TNL	NTIR	ms17	NB029300_NTIR_ms17
cassava4.1_031604m	615	disease resistance protein (TIR-NBS-LRR class), putative	UniRef100_B9SX40	Putative uncharacterized protein n	TNL	NTIR	ms7	NB031604_NTIR_ms7
cassava4.1_032672m	244	Disease resistance protein (TIR-NBS-LRR class) family	UniRef100_B9NKT3	NBS resistance protein n	TNL	NTIR	-	NB032672_NTIR_?
cassava4.1_000748m	1050	disease resistance protein (TIR-NBS-LRR class), putative	UniRef100_B9S701	Putative uncharacterized protein n	TNL	NLTIR	ms17	NB000748_NLTIR_ms17
cassava4.1_000798m	1030	disease resistance protein (TIR-NBS-LRR class), putative	UniRef100_B9RM36	ATP binding protein, putative n	TNL	NLTIR	-	NB000798_NLTIR_?
cassava4.1_001696m	835	disease resistance protein (TIR-NBS-LRR class), putative	UniRef100_UPI00023B35DD	UPI00023B35DD related cluster n	TNL	NLTIR	ms7	NB001696_NLTIR_ms7
cassava4.1_013931m	269	disease resistance protein (TIR-NBS-LRR class)	UniRef100_B9HN63	Nbs-lrr resistance protein n	TNL	NLTIR	ms16	NB013931_NLTIR_ms16
cassava4.1_023232m	908	Disease resistance protein (TIR-NBS-LRR class) family	UniRef100_B9S039	Leucine-rich repeat-containing protein, putative n	TNL	NLTIR	ms3	NB023232_NLTIR_ms3
cassava4.1_025806m	973	Disease resistance protein (TIR-NBS-LRR class) family	UniRef100_UPI00023B35DD	UPI00023B35DD related cluster n	TNL	NLTIR	-	NB025806_NLTIR_?
cassava4.1_028999m	643	disease resistance protein (TIR-NBS-LRR class), putative	UniRef100_A5BW40	Putative uncharacterized protein n	TNL	NLTIR	ms7	NB028999_NLTIR_ms7
cassava4.1_029084m	947	disease resistance protein (TIR-NBS-LRR class), putative	UniRef100_B9SBV5	TMV resistance protein N, putative n	TNL	NLTIR	ms7	NB029084_NLTIR_ms7
cassava4.1_031978m	942	Disease resistance protein (TIR-NBS-LRR class) family	UniRef100_B9T115	Leucine-rich repeat-containing protein, putative n	TNL	NLTIR	ms11	NB031978_NLTIR_ms11
cassava4.1_021038m	993	P-loop containing nucleoside triphosphate hydrolases superfamily protein	UniRef100_B9GHK5	Tir-nbs resistance protein n	TNL	TN	ms10	NB021038_TN_ms10
cassava4.1_024151m	468	disease resistance protein (TIR-NBS-LRR class), putative	UniRef100_B9RM27	Putative uncharacterized protein n	TNL	TN	-	NB024151_TN_?
cassava4.1_027719m	199	Disease resistance protein (TIR-NBS-LRR class) family	UniRef100_B9PCX8	Predicted protein n	TNL	TN	-	NB027719_TN_?
cassava4.1_032393m	480	disease resistance protein (TIR-NBS-LRR class), putative	UniRef100_B9S744	Putative uncharacterized protein n	TNL	TN	ms17	NB032393_TN_ms17
cassava4.1_032695m	838	disease resistance protein (TIR-NBS-LRR class), putative	UniRef100_B9S9D9	Putative uncharacterized protein n	TNL	TN	ms1	NB032695_TN_ms1
cassava4.1_000291m	1369	transmembrane receptors;ATP binding	UniRef100_B9I2I8	Tir-nbs-lrr resistance protein n	TNL	TNL	ms10	NB000291_TNL_ms10
cassava4.1_000331m	1325	disease resistance protein (TIR-NBS-LRR class), putative	UniRef100_B9SBV5	TMV resistance protein N, putative n	TNL	TNL	ms17	NB000331_TNL_ms17
cassava4.1_000507m	1169	transmembrane receptors;ATP binding	UniRef100_B9REV4	Leucine-rich repeat-containing protein, putative n	TNL	TNL	ms13	NB000507_TNL_ms13
cassava4.1_000534m	1144	Disease resistance protein (TIR-NBS-LRR class) family	UniRef100_B9SVQ3	Leucine-rich repeat-containing protein, putative n	TNL	TNL	ms8	NB000534_TNL_ms8
cassava4.1_000573m	1124	Disease resistance protein (TIR-NBS-LRR class) family	UniRef100_B9S039	Leucine-rich repeat-containing protein, putative n	TNL	TNL	ms11	NB000573_TNL_ms11
cassava4.1_000585m	1120	transmembrane receptors;ATP binding	UniRef100_B9RVC7	TMV resistance protein N, putative n	TNL	TNL	ms1	NB000585_TNL_ms1
cassava4.1_000589m	1119	disease resistance protein (TIR-NBS-LRR class), putative	UniRef100_B9SBV5	TMV resistance protein N, putative n	TNL	TNL	ms17	NB000589_TNL_ms17
cassava4.1_000627m	1102	disease resistance protein (TIR-NBS-LRR class), putative	UniRef100_B9RM36	ATP binding protein, putative n	TNL	TNL	-	NB000627_TNL_?
cassava4.1_000944m	992	Disease resistance protein (TIR-NBS-LRR class) family	UniRef100_B9SBV5	TMV resistance protein N, putative n	TNL	TNL	ms17	NB000944_TNL_ms17
cassava4.1_001210m	930	Disease resistance protein (TIR-NBS-LRR class) family	UniRef100_F6H8Z5	Putative uncharacterized protein n	TNL	TNL	ms16	NB001210_TNL_ms16
cassava4.1_020952m	993	disease resistance protein (TIR-NBS-LRR class), putative	UniRef100_B9SXA8	TMV resistance protein N, putative n	TNL	TNL	-	NB020952_TNL_?
cassava4.1_022519m	824	Disease resistance protein (TIR-NBS-LRR class) family	UniRef100_B9I4D9	Tir-nbs-lrr resistance protein (Fragment) n	TNL	TNL	ms1	NB022519_TNL_ms1
cassava4.1_023065m	961	disease resistance protein (TIR-NBS-LRR class)	UniRef100_B9S9E3	Phosphoprotein phosphatase n	TNL	TNL	ms7	NB023065_TNL_ms7
cassava4.1_023606m	806	disease resistance protein (TIR-NBS-LRR class), putative	UniRef100_B9N1N4	Tir-nbs-lrr resistance protein n	TNL	TNL	ms7	NB023606_TNL_ms7
cassava4.1_025042m	861	disease resistance protein (TIR-NBS-LRR class), putative	UniRef100_B9SXA8	TMV resistance protein N, putative n	TNL	TNL	-	NB025042_TNL_?
cassava4.1_027143m	1052	Disease resistance protein (TIR-NBS-LRR class) family	UniRef100_B9SBW2	TMV resistance protein N, putative n	TNL	TNL	ms16	NB027143_TNL_ms16
cassava4.1_027701m	975	disease resistance protein (TIR-NBS-LRR class), putative	UniRef100_B9IQ82	Tir-nbs-lrr resistance protein n	TNL	TNL	ms17	NB027701_TNL_ms17
cassava4.1_027819m	953	Disease resistance protein (TIR-NBS class)	UniRef100_B9RCE1	Nucleoside-triphosphatase, putative n	TNL	TNL	ms7	NB027819_TNL_ms7
cassava4.1_028330m	1064	disease resistance protein (TIR-NBS-LRR class), putative	UniRef100_UPI00023B2ACA	UPI00023B2ACA related cluster n	TNL	TNL	ms7	NB028330_TNL_ms7
cassava4.1_029444m	1094	target of AVRB operation1	UniRef100_B9N1M3	Tir-nbs-lrr resistance protein n	TNL	TNL	-	NB029444_TNL_?
cassava4.1_030208m	1103	Disease resistance protein (TIR-NBS-LRR class) family	UniRef100_B9S9D5	Leucine-rich repeat containing protein, putative n	TNL	TNL	ms16	NB030208_TNL_ms16
cassava4.1_031334m	529	disease resistance protein (TIR-NBS-LRR class), putative	UniRef100_B9RIH0	Leucine-rich repeat containing protein, putative n	TNL	TNL	ms11	NB031334_TNL_ms11
cassava4.1_031642m	882	disease resistance protein (TIR-NBS-LRR class), putative	UniRef100_F6I7C7	Putative uncharacterized protein n	TNL	TNL	ms16	NB031642_TNL_ms16
cassava4.1_031760m	862	disease resistance protein (TIR-NBS-LRR class), putative	UniRef100_B9S6Y9	TMV resistance protein N, putative n	TNL	TNL	ms7	NB031760_TNL_ms7
cassava4.1_032150m	1069	disease resistance protein (TIR-NBS-LRR class), putative	UniRef100_B9SBW2	TMV resistance protein N, putative n	TNL	TNL	ms17	NB032150_TNL_ms17
cassava4.1_032178m	1161	disease resistance protein (TIR-NBS-LRR class), putative	UniRef100_B9SXA8	TMV resistance protein N, putative n	TNL	TNL	-	NB032178_TNL_?
cassava4.1_033473m	1009	disease resistance protein (TIR-NBS-LRR class), putative	UniRef100_B9S6Z6	TMV resistance protein N, putative n	TNL	TNL	ms17	NB033473_TNL_ms17
cassava4.1_033689m	1051	disease resistance protein (TIR-NBS-LRR class), putative	UniRef100_B9SXA8	TMV resistance protein N, putative n	TNL	TNL	-	NB033689_TNL_?
cassava4.1_034433m	1037	disease resistance protein (TIR-NBS-LRR class), putative	UniRef100_B9SBV5	TMV resistance protein N, putative n	TNL	TNL	ms17	NB034433_TNL_ms17
cassava4.1_000204m	1508	LRR and NB-ARC domains-containing disease resistance protein	UniRef100_B9REY6	Phosphoprotein phosphatase, putative n	P	P	ms4	NB000204_P_ms4
cassava4.1_000679m	1078	NB-ARC domain-containing disease resistance protein	UniRef100_B9NCL4	Cc-nbs-lrr resistance protein n	P	P	ms16	NB000679_P_ms16
cassava4.1_001439m	879	NB-ARC domain-containing disease resistance protein	UniRef100_B9NCL4	Cc-nbs-lrr resistance protein n	P	P	ms16	NB001439_P_ms16
cassava4.1_001491m	871	LRR and NB-ARC domains-containing disease resistance protein	UniRef100_B9GF31	Cc-nbs-lrr resistance protein n	P	P	ms5	NB001491_P_ms5
cassava4.1_001752m	826	NB-ARC domain-containing disease resistance protein	UniRef100_G7I2J1	Rpp4 candidate n	P	P	-	NB001752_P_?
cassava4.1_001831m	813	NB-ARC domain-containing disease resistance protein	UniRef100_B9REY6	Phosphoprotein phosphatase, putative n	P	P	-	NB001831_P_?
cassava4.1_001834m	812	disease resistance protein (TIR-NBS-LRR class)	UniRef100_B9NCL4	Cc-nbs-lrr resistance protein n	P	P	-	NB001834_P_?
cassava4.1_001990m	786	disease resistance protein (TIR-NBS-LRR class)	-	-	P	P	-	NB001990_P_?
cassava4.1_002256m	754	NB-ARC domain-containing disease resistance protein	UniRef100_B9REY6	Phosphoprotein phosphatase, putative n	P	P	-	NB002256_P_?
cassava4.1_002880m	688	NB-ARC domain-containing disease resistance protein	UniRef100_B9RAW5	Disease resistance protein RPP13, putative n	P	P	ms11	NB002880_P_ms11
cassava4.1_002994m	678	LRR and NB-ARC domains-containing disease resistance protein	UniRef100_Q84XG0	NBS-LRR resistance protein RGH1 n	P	P	-	NB002994_P_?
cassava4.1_003918m	608	NB-ARC domain-containing disease resistance protein	UniRef100_B9REY6	Phosphoprotein phosphatase, putative n	P	P	ms4	NB003918_P_ms4
cassava4.1_004286m	586	NB-ARC domain-containing disease resistance protein	UniRef100_B9S720	Disease resistance protein RFL1, putative n	P	P	ms7	NB004286_P_ms7
cassava4.1_004875m	552	NB-ARC domain-containing disease resistance protein	UniRef100_B9REY6	Phosphoprotein phosphatase, putative n	P	P	-	NB004875_P_?
cassava4.1_005166m	539	LRR and NB-ARC domains-containing disease resistance protein	UniRef100_B9GF31	Cc-nbs-lrr resistance protein n	P	P	ms16	NB005166_P_ms16
cassava4.1_005344m	532	NB-ARC domain-containing disease resistance protein	UniRef100_B9SPJ0	Disease resistance protein RPM1, putative n	P	P	ms10	NB005344_P_ms10
cassava4.1_005951m	507	NB-ARC domain-containing disease resistance protein	UniRef100_B9S720	Disease resistance protein RFL1, putative n	P	P	ms7	NB005951_P_ms7
cassava4.1_006209m	497	NB-ARC domain-containing disease resistance protein	UniRef100_B9REY6	Phosphoprotein phosphatase, putative n	P	P	-	NB006209_P_?
cassava4.1_006736m	478	disease resistance protein (TIR-NBS-LRR class)	-	-	P	P	-	NB006736_P_?
cassava4.1_007699m	445	disease resistance protein (TIR-NBS-LRR class)	-		P	P	-	NB007699_P_?
cassava4.1_011495m	334	LRR and NB-ARC domains-containing disease resistance protein	UniRef100_B9GF31	Cc-nbs-lrr resistance protein n	P	P	-	NB011495_P_?
cassava4.1_014150m	264	Disease resistance protein (CC-NBS-LRR class) family	UniRef100_B9REY6	Phosphoprotein phosphatase, putative n	P	P	-	NB014150_P_?
cassava4.1_014263m	260	disease resistance protein (TIR-NBS-LRR class)	UniRef100_B9I533	nbs-lrr resistance protein	P	P	-	NB014263_P_?
cassava4.1_016469m	204	Disease resistance protein (TIR-NBS-LRR class) family	UniRef100_U7E1S0	TIR-NBS-LRR type disease resistance protein	P	P	-	NB016469_P_?
cassava4.1_016528m	203	0	UniRef100_B9S720	Disease resistance protein RFL1, putative n	P	P	-	NB016528_P_?
cassava4.1_017691m	171	Disease resistance protein (TIR-NBS-LRR class) family	-	-	P	P	-	NB017691_P_?
cassava4.1_020948m	471	disease resistance protein (TIR-NBS-LRR class), putative	UniRef100_U5FH17	nbs-lrr resistance protein	P	P	-	NB020948_P_?
cassava4.1_021289m	370	LRR and NB-ARC domains-containing disease resistance protein	UniRef100_B9GF31	NBS-LRR resistance gene-like protein ARGH30	P	P	-	NB021289_P_?
cassava4.1_021632m	244	LRR and NB-ARC domains-containing disease resistance protein	-	-	P	P	-	NB021632_P_?
cassava4.1_021930m	597	NB-ARC domain-containing disease resistance protein	UniRef100_B9N679	Cc-nbs-lrr resistance protein n	P	P	ms6	NB021930_P_ms6
cassava4.1_022445m	568	LRR and NB-ARC domains-containing disease resistance protein	UniRef100_B9S054	Leucine-rich repeat containing protein, putative n	P	P	ms16	NB022445_P_ms16
cassava4.1_022457m	255	LRR and NB-ARC domains-containing disease resistance protein	UniRef100_B9REY6	Phosphoprotein phosphatase, putative n	P	P	-	NB022457_P_?
cassava4.1_022549m	552	NB-ARC domain-containing disease resistance protein	UniRef100_B9SPJ1	Disease resistance protein RPM1, putative n	P	P	ms10	NB022549_P_ms10
cassava4.1_022732m	956	NB-ARC domain-containing disease resistance protein	UniRef100_B9NCL4	Cc-nbs-lrr resistance protein n	P	P	ms4	NB022732_P_ms4
cassava4.1_022868m	163	Disease resistance protein (TIR-NBS-LRR class) family	-	-	P	P	-	NB022868_P_?
cassava4.1_023684m	161	Disease resistance protein (TIR-NBS-LRR class) family	-	-	P	P	-	NB023684_P_?
cassava4.1_023789m	766	NB-ARC domain-containing disease resistance protein	UniRef100_B9NCL4	Cc-nbs-lrr resistance protein n	P	P	-	NB023789_P_?
cassava4.1_023823m	418	transmembrane receptors;ATP binding	UniRef100_B9S744	TIR-NBS type disease resistance protein	P	P	-	NB023823_P_?
cassava4.1_023833m	748	LRR and NB-ARC domains-containing disease resistance protein	UniRef100_B9HZ61	Nbs-lrr resistance protein n	P	P	ms10	NB023833_P_ms10
cassava4.1_024247m	323	LRR and NB-ARC domains-containing disease resistance protein	UniRef100_B9REY6	Phosphoprotein phosphatase, putative n	P	P	ms7	NB024247_P_ms7
cassava4.1_024277m	297	LRR and NB-ARC domains-containing disease resistance protein	UniRef100_M5X2Z4	Uncharacterized protein n	P	P	-	NB024277_P_?
cassava4.1_024466m	605	LRR and NB-ARC domains-containing disease resistance protein	UniRef100_UPI00042B46EB	nbs-lrr resistance protein	P	P	-	NB024466_P_?
cassava4.1_024503m	546	Disease resistance protein (TIR-NBS-LRR class) family	UniRef100_B9N679	Cc-nbs-lrr resistance protein n	P	P	ms6	NB024503_P_ms6
cassava4.1_024748m	469	LRR and NB-ARC domains-containing disease resistance protein	UniRef100_B9GF31	Cc-nbs-lrr resistance protein n	P	P	ms16	NB024748_P_ms16
cassava4.1_024749m	352	plant intracellular ras group-related LRR 6	UniRef100_B9RWX4	Leucine-rich repeat-containing protein, putative n	P	P	ms11	NB024749_P_ms11
cassava4.1_025227m	521	NB-ARC domain-containing disease resistance protein	UniRef100_A5ASB5	Putative uncharacterized protein n	P	P	ms16	NB025227_P_ms16
cassava4.1_025290m	296	LRR and NB-ARC domains-containing disease resistance protein	UniRef100_B9GF28	Cc-nbs-lrr resistance protein n	P	P	ms5	NB025290_P_ms5
cassava4.1_025499m	198	NB-ARC domain-containing disease resistance protein	UniRef100_A5BEU3	Putative uncharacterized protein n	P	P	ms16	NB025499_P_ms16
cassava4.1_025649m	486	NB-ARC domain-containing disease resistance protein	UniRef100_A5C6Y9	Putative uncharacterized protein n	P	P	ms16	NB025649_P_ms16
cassava4.1_025981m	331	Disease resistance protein (TIR-NBS-LRR class) family	UniRef100_B9REY6	Phosphoprotein phosphatase, putative n	P	P	-	NB025981_P_?
cassava4.1_026029m	388	NB-ARC domain-containing disease resistance protein	UniRef100_B9S720	Disease resistance protein RFL1, putative n	P	P	-	NB026029_P_?
cassava4.1_026070m	268	LRR and NB-ARC domains-containing disease resistance protein	-	-	P	P	-	NB026070_P_?
cassava4.1_026183m	143	0	UniRef100_B9S9G0	Disease resistance protein RPS5, putative n	P	P	ms5	NB026183_P_ms5
cassava4.1_026208m	239	NB-ARC domain-containing disease resistance protein	UniRef100_B9P4U9	Cc-nbs-lrr resistance protein n	P	P	ms7	NB026208_P_ms7
cassava4.1_026435m	98	0	UniRef100_B9S9F8	Putative uncharacterized protein n	P	P	ms16	NB026435_P_ms16
cassava4.1_026563m	170	basic leucine-zipper 42	UniRef100_B9RLD3	Ocs element-binding factor, putative n	P	P	ms11	NB026563_P_ms11
cassava4.1_026675m	151	Toll-Interleukin-Resistance (TIR) domain family protein	-	-	P	P	-	NB026675_P_?
cassava4.1_026685m	706	LRR and NB-ARC domains-containing disease resistance protein	UniRef100_UPI00015CD988	UPI00015CD988 related cluster n	P	P	ms16	NB026685_P_ms16
cassava4.1_026725m	344	LRR and NB-ARC domains-containing disease resistance protein	UniRef100_Q84XF9	NBS-LRR resistance protein RGH2	P	P	-	NB026725_P_?
cassava4.1_027118m	362	NB-ARC domain-containing disease resistance protein	UniRef100_B9I533	Nbs-lrr resistance protein n	P	P	-	NB027118_P_?
cassava4.1_027583m	275	NB-ARC domain-containing disease resistance protein	UniRef100_B9REY6	Phosphoprotein phosphatase, putative n	P	P	-	NB027583_P_?
cassava4.1_027585m	538	0	UniRef100_B9NCL4	Cc-nbs-lrr resistance protein n	P	P	ms4	NB027585_P_ms4
cassava4.1_027636m	188	NB-ARC domain-containing disease resistance protein	UniRef100_B9SUF5	Leucine-rich repeat containing protein, putative n	P	P	-	NB027636_P_?
cassava4.1_027638m	503	NB-ARC domain-containing disease resistance protein	UniRef100_B9S9G0	Disease resistance protein RPS5, putative n	P	P	-	NB027638_P_?
cassava4.1_027755m	259	NB-ARC domain-containing disease resistance protein	UniRef100_B9REY6	Phosphoprotein phosphatase, putative n	P	P	-	NB027755_P_?
cassava4.1_027794m	520	LRR and NB-ARC domains-containing disease resistance protein	UniRef100_A5AZL0	Putative uncharacterized protein n	P	P	-	NB027794_P_?
cassava4.1_027832m	190	0	UniRef100_B9REY6	Phosphoprotein phosphatase, putative n	P	P	-	NB027832_P_?
cassava4.1_028457m	256	disease resistance protein (TIR-NBS-LRR class)	-	-	P	P	-	NB028457_P_?
cassava4.1_028794m	548	disease resistance protein (TIR-NBS-LRR class), putative	UniRef100_B9IQ81	Nbs-lrr resistance protein	P	P	-	NB028794_P_?
cassava4.1_028973m	158	Disease resistance protein (TIR-NBS-LRR class) family	UniRef100_U5FEX4	TIR-NBS-LRR-TIR type disease resistance protein	P	P	-	NB028973_P_?
cassava4.1_029064m	366	LRR and NB-ARC domains-containing disease resistance protein	-	-	P	P	-	NB029064_P_?
cassava4.1_029370m	630	NB-ARC domain-containing disease resistance protein	UniRef100_B9REY6	Phosphoprotein phosphatase, putative n	P	P	-	NB029370_P_?
cassava4.1_029419m	383	Disease resistance protein (CC-NBS-LRR class) family	UniRef100_B9SU17	ATP binding protein, putative n	P	P	-	NB029419_P_?
cassava4.1_029764m	1254	NB-ARC domain-containing disease resistance protein	UniRef100_B9NCL4	Cc-nbs-lrr resistance protein n	P	P	-	NB029764_P_?
cassava4.1_030041m	409	0	UniRef100_B9REY6	Phosphoprotein phosphatase, putative n	P	P	-	NB030041_P_?
cassava4.1_030222m	402	NB-ARC domain-containing disease resistance protein	UniRef100_B9NCL4	Cc-nbs-lrr resistance protein n	P	P	ms4	NB030222_P_ms4
cassava4.1_030415m	299	NB-ARC domain-containing disease resistance protein	UniRef100_B9S720	Disease resistance protein RFL1, putative n	P	P	-	NB030415_P_?
cassava4.1_030592m	395	NB-ARC domain-containing disease resistance protein	UniRef100_B9I533	Nbs-lrr resistance protein n	P	P	ms13	NB030592_P_ms13
cassava4.1_030608m	386	NB-ARC domain-containing disease resistance protein	UniRef100_Q84XG0	NBS-LRR resistance protein RGH1	P	P	-	NB030608_P_?
cassava4.1_030651m	663	LRR and NB-ARC domains-containing disease resistance protein	UniRef100_B9REY6	Phosphoprotein phosphatase, putative n	P	P	-	NB030651_P_?
cassava4.1_030808m	381	NB-ARC domain-containing disease resistance protein	UniRef100_B9P4U9	Cc-nbs-lrr resistance protein n	P	P	-	NB030808_P_?
cassava4.1_030826m	295	LRR and NB-ARC domains-containing disease resistance protein	UniRef100_Q84XG0	NBS-LRR resistance protein RGH1 n	P	P	ms4	NB030826_P_ms4
cassava4.1_031021m	148	NB-ARC domain-containing disease resistance protein	-	-	P	P	-	NB031021_P_?
cassava4.1_031069m	491	Disease resistance protein (TIR-NBS-LRR class) family	UniRef100_B9T115	TIR-NBS-LRR type disease resistance protein	P	P	-	NB031069_P_?
cassava4.1_031074m	199	NB-ARC domain-containing disease resistance protein	UniRef100_B9SU68	Leucine-rich repeat containing protein, putative n	P	P	-	NB031074_P_?
cassava4.1_031340m	273	LRR and NB-ARC domains-containing disease resistance protein	UniRef100_Q84XF9	NBS-LRR resistance protein RGH2	P	P	-	NB031340_P_?
cassava4.1_031524m	937	NB-ARC domain-containing disease resistance protein	UniRef100_B9REY6	Phosphoprotein phosphatase, putative n	P	P	-	NB031524_P_?
cassava4.1_031736m	304	Disease resistance protein (TIR-NBS-LRR class) family	UniRef100_B9I533	nbs-lrr resistance protein	P	P	-	NB031736_P_?
cassava4.1_031774m	518	NB-ARC domain-containing disease resistance protein	UniRef100_B9REY6	Phosphoprotein phosphatase, putative n	P	P	-	NB031774_P_?
cassava4.1_032124m	601	NB-ARC domain-containing disease resistance protein	UniRef100_B9REY6	Phosphoprotein phosphatase, putative n	P	P	-	NB032124_P_?
cassava4.1_032241m	301	NB-ARC domain-containing disease resistance protein	-	-	P	P	-	NB032241_P_?
cassava4.1_032577m	538	NB-ARC domain-containing disease resistance protein	UniRef100_UPI00023B27AB	UPI00023B27AB related cluster n	P	P	-	NB032577_P_?
cassava4.1_033234m	277	NB-ARC domain-containing disease resistance protein	UniRef100_B9REY6	Phosphoprotein phosphatase, putative n	P	P	ms7	NB033234_P_ms7
cassava4.1_033312m	687	NB-ARC domain-containing disease resistance protein	UniRef100_B9REY6	Phosphoprotein phosphatase, putative n	P	P	-	NB033312_P_?
cassava4.1_033313m	264	NB-ARC domain-containing disease resistance protein	UniRef100_UPI00023B2E90	Nbs-lrr resistance protein	P	P	-	NB033313_P_?
cassava4.1_033403m	167	NB-ARC domain-containing disease resistance protein	UniRef100_B9S9F8	Putative uncharacterized protein n	P	P	-	NB033403_P_?
cassava4.1_033761m	179	LRR and NB-ARC domains-containing disease resistance protein	UniRef100_B9S050	Disease resistance protein RPS2, putative n	P	P	ms5	NB033761_P_ms5
cassava4.1_034118m	307	Dof-type zinc finger DNA-binding family protein	UniRef100_B9RZ54	Zinc finger protein, putative n	P	P	ms2	NB034118_P_ms2
cassava4.1_034172m	1308	NB-ARC domain-containing disease resistance protein	UniRef100_B9REY6	Phosphoprotein phosphatase, putative n	P	P	-	NB034172_P_?
