# Supplementary material for: Identification and distribution of the NBS-LRR gene family in the Cassava genome
Source: BMC Genomics. 2015 May 7;16(1):360. doi: 10.1186/s12864-015-1554-9 (PMC4422547; doi:10.1186/s12864-015-1554-9)
Supplement: Additional file 7: — Position of anchored NBS-LRR genes and cluster assignment. This file shows the genome position and cluster assignment of all the anchored genes across the 18 cassava chromosomes. [file 12864_2015_1554_MOESM7_ESM.xlsx]

## Sheet: Sheet1
Additional File 7.- Position of anchored NBS-LRR genes and cluster assignment
Chromosome	ID	from	to	type	domains	CLUSTER
chromosomeI_JGI_Mesculenta5.0	cassava4.1_028813m	586974	590212	CNL	CNL
chromosomeI_JGI_Mesculenta5.0	cassava4.1_000804m	4493265	4496452	CNL	CNL	1
chromosomeI_JGI_Mesculenta5.0	cassava4.1_025174m	4499022	4501618	CNL	CNL	1
chromosomeI_JGI_Mesculenta5.0	cassava4.1_000334m	4756448	4761213	CNL	CNL
chromosomeI_JGI_Mesculenta5.0	cassava4.1_000585m	5115316	5119345	TNL	TNL
chromosomeI_JGI_Mesculenta5.0	cassava4.1_032695m	15662920	15669842	TNL	TN
chromosomeI_JGI_Mesculenta5.0	cassava4.1_025993m	16572790	16573634	CNL	CN	2
chromosomeI_JGI_Mesculenta5.0	cassava4.1_031128m	16597919	16602365	CNL	CNL	2
chromosomeI_JGI_Mesculenta5.0	cassava4.1_000593m	16854238	16858196	CNL	CNL	3
chromosomeI_JGI_Mesculenta5.0	cassava4.1_000821m	16866793	16869860	CNL	CNL	3
chromosomeI_JGI_Mesculenta5.0	cassava4.1_024215m	17187668	17190684	CNL	CNL	4
chromosomeI_JGI_Mesculenta5.0	cassava4.1_000426m	17192882	17196610	CNL	CNL	4
chromosomeI_JGI_Mesculenta5.0	cassava4.1_022519m	19510294	19514535	TNL	TNL
chromosomeII_JGI_Mesculenta5.0	cassava4.1_034118m	10633345	10634267	P	P
chromosomeII_JGI_Mesculenta5.0	cassava4.1_029580m	12676830	12680788	CNL	CNL
chromosomeII_JGI_Mesculenta5.0	cassava4.1_032094m	14247063	14250498	CNL	CNL
chromosomeIII_JGI_Mesculenta5.0	cassava4.1_032626m	15644766	15648874	CNL	CNL	5
chromosomeIII_JGI_Mesculenta5.0	cassava4.1_023232m	15690663	15694023	TNL	NL	5
chromosomeIII_JGI_Mesculenta5.0	cassava4.1_000485m	17154439	17158261	CNL	NL
chromosomeIV_JGI_Mesculenta5.0	cassava4.1_024413m	9429	11706	CNL	CNL	6
chromosomeIV_JGI_Mesculenta5.0	cassava4.1_025063m	28444	31133	CNL	CNL	6
chromosomeIV_JGI_Mesculenta5.0	cassava4.1_023493m	47767	50576	CNL	CNL	6
chromosomeIV_JGI_Mesculenta5.0	cassava4.1_023081m	83400	86014	CNL	NL	6
chromosomeIV_JGI_Mesculenta5.0	cassava4.1_023037m	114840	116965	CNL	NL	6
chromosomeIV_JGI_Mesculenta5.0	cassava4.1_023508m	124722	127841	CNL	CNL	6
chromosomeIV_JGI_Mesculenta5.0	cassava4.1_003316m	881471	883753	CNL	NL
chromosomeIV_JGI_Mesculenta5.0	cassava4.1_000244m	1099916	1104402	CNL	CNL	7
chromosomeIV_JGI_Mesculenta5.0	cassava4.1_027368m	1129934	1133895	CNL	CNL	7
chromosomeIV_JGI_Mesculenta5.0	cassava4.1_033128m	1142327	1146618	CNL	CNL	7
chromosomeIV_JGI_Mesculenta5.0	cassava4.1_000323m	1221680	1225680	CNL	CNL	7
chromosomeIV_JGI_Mesculenta5.0	cassava4.1_030826m	4132481	4133367	P	P
chromosomeIV_JGI_Mesculenta5.0	cassava4.1_031234m	4544070	4548115	CNL	CNL
chromosomeIV_JGI_Mesculenta5.0	cassava4.1_000192m	6174556	6179209	CNL	NL
chromosomeIV_JGI_Mesculenta5.0	cassava4.1_003918m	6444065	6446788	P	P	8
chromosomeIV_JGI_Mesculenta5.0	cassava4.1_030222m	6449932	6451157	P	P	8
chromosomeIV_JGI_Mesculenta5.0	cassava4.1_022732m	6597971	6600599	P	P	9
chromosomeIV_JGI_Mesculenta5.0	cassava4.1_000204m	6636676	6641140	P	P	9
chromosomeIV_JGI_Mesculenta5.0	cassava4.1_023680m	6662810	6666328	CNL	CNL	9
chromosomeIV_JGI_Mesculenta5.0	cassava4.1_034387m	6749198	6753147	CNL	CNL	9
chromosomeIV_JGI_Mesculenta5.0	cassava4.1_027585m	6849034	6850603	P	P	9
chromosomeIV_JGI_Mesculenta5.0	cassava4.1_025603m	14665640	14669184	CNL	CNL
chromosomeIV_JGI_Mesculenta5.0	cassava4.1_026913m	15780775	15783635	CNL	CNL	10
chromosomeIV_JGI_Mesculenta5.0	cassava4.1_034288m	15792770	15795777	CNL	CNL	10
chromosomeIV_JGI_Mesculenta5.0	cassava4.1_001009m	15800728	15803749	CNL	CNL	10
chromosomeIV_JGI_Mesculenta5.0	cassava4.1_030310m	16684301	16687383	CNL	NL
chromosomeIX_JGI_Mesculenta5.0	cassava4.1_000657m	2195207	2198759	CNL	CNL
chromosomeIX_JGI_Mesculenta5.0	cassava4.1_025604m	16849032	16850632	CNL	NL
chromosomeV_JGI_Mesculenta5.0	cassava4.1_026183m	49489	49934	P	P
chromosomeV_JGI_Mesculenta5.0	cassava4.1_000734m	4656491	4659650	CNL	CNL	11
chromosomeV_JGI_Mesculenta5.0	cassava4.1_026810m	4666584	4668160	CNL	CN	11
chromosomeV_JGI_Mesculenta5.0	cassava4.1_033761m	5681452	5682107	P	P	12
chromosomeV_JGI_Mesculenta5.0	cassava4.1_025290m	5683236	5684125	P	P	12
chromosomeV_JGI_Mesculenta5.0	cassava4.1_001491m	5692296	5694961	P	P	12
chromosomeV_JGI_Mesculenta5.0	cassava4.1_003932m	5708977	5710898	CNL	CN	12
chromosomeV_JGI_Mesculenta5.0	cassava4.1_001427m	15919669	15922367	CNL	CNL
chromosomeV_JGI_Mesculenta5.0	cassava4.1_028995m	17498934	17501785	CNL	CNL	13
chromosomeV_JGI_Mesculenta5.0	cassava4.1_022365m	17501815	17504963	CNL	N	13
chromosomeV_JGI_Mesculenta5.0	cassava4.1_025251m	19725590	19728897	CNL	CNL
chromosomeVI_JGI_Mesculenta5.0	cassava4.1_027241m	40464	43147	CNL	CNL	14
chromosomeVI_JGI_Mesculenta5.0	cassava4.1_028021m	49383	51754	CNL	CNL	14
chromosomeVI_JGI_Mesculenta5.0	cassava4.1_026298m	86678	87692	CNL	N	14
chromosomeVI_JGI_Mesculenta5.0	cassava4.1_024503m	102053	103692	P	P	14
chromosomeVI_JGI_Mesculenta5.0	cassava4.1_021930m	173715	175285	P	P
chromosomeVII_JGI_Mesculenta5.0	cassava4.1_027819m	1501580	1504575	TNL	TNL
chromosomeVII_JGI_Mesculenta5.0	cassava4.1_022572m	6589502	6592047	CNL	CNL
chromosomeVII_JGI_Mesculenta5.0	cassava4.1_023922m	7306710	7311013	CNL	CNL
chromosomeVII_JGI_Mesculenta5.0	cassava4.1_031760m	15260160	15264862	TNL	TNL
chromosomeVII_JGI_Mesculenta5.0	cassava4.1_023065m	15584766	15586881	TNL	TNL	15
chromosomeVII_JGI_Mesculenta5.0	cassava4.1_031604m	15596902	15600869	TNL	N	15
chromosomeVII_JGI_Mesculenta5.0	cassava4.1_001696m	17058449	17062164	TNL	NL	16
chromosomeVII_JGI_Mesculenta5.0	cassava4.1_028330m	17085334	17091011	TNL	TNL	16
chromosomeVII_JGI_Mesculenta5.0	cassava4.1_028999m	17635446	17636966	TNL	NL	17
chromosomeVII_JGI_Mesculenta5.0	cassava4.1_023606m	17653674	17655362	TNL	TNL	17
chromosomeVII_JGI_Mesculenta5.0	cassava4.1_029084m	17697402	17700973	TNL	NL	17
chromosomeVII_JGI_Mesculenta5.0	cassava4.1_005951m	17882522	17885494	P	P	17
chromosomeVII_JGI_Mesculenta5.0	cassava4.1_004286m	17950493	17951807	P	P	17
chromosomeVII_JGI_Mesculenta5.0	cassava4.1_033234m	20970717	20971851	P	P	18
chromosomeVII_JGI_Mesculenta5.0	cassava4.1_026208m	20974786	20975504	P	P	18
chromosomeVII_JGI_Mesculenta5.0	cassava4.1_023205m	20982538	20983992	CNL	N	18
chromosomeVII_JGI_Mesculenta5.0	cassava4.1_024247m	20991287	20994738	P	P	18
chromosomeVII_JGI_Mesculenta5.0	cassava4.1_026248m	22332236	22333923	CNL	CNL
chromosomeVIII_JGI_Mesculenta5.0	cassava4.1_025005m	1449718	1451423	CNL	NL	19
chromosomeVIII_JGI_Mesculenta5.0	cassava4.1_004694m	1454014	1455767	CNL	NL	19
chromosomeVIII_JGI_Mesculenta5.0	cassava4.1_030361m	11448776	11450282	CNL	N
chromosomeVIII_JGI_Mesculenta5.0	cassava4.1_003371m	12724229	12726194	CNL	NL
chromosomeVIII_JGI_Mesculenta5.0	cassava4.1_024731m	12977946	12981805	CNL	CNL
chromosomeVIII_JGI_Mesculenta5.0	cassava4.1_000534m	20611183	20616042	TNL	TNL
chromosomeX_JGI_Mesculenta5.0	cassava4.1_000291m	7511144	7516172	TNL	TNL
chromosomeX_JGI_Mesculenta5.0	cassava4.1_001604m	8052961	8055643	CNL	CNL
chromosomeX_JGI_Mesculenta5.0	cassava4.1_005344m	18342479	18344076	P	P	20
chromosomeX_JGI_Mesculenta5.0	cassava4.1_022549m	18350620	18352277	P	P	20
chromosomeX_JGI_Mesculenta5.0	cassava4.1_001747m	19410971	19414075	CNL	CNL	20
chromosomeX_JGI_Mesculenta5.0	cassava4.1_023833m	21247624	21250173	P	P	20
chromosomeX_JGI_Mesculenta5.0	cassava4.1_021038m	22859845	22862825	TNL	TN
chromosomeXI_JGI_Mesculenta5.0	cassava4.1_031978m	186899	190133	TNL	NL
chromosomeXI_JGI_Mesculenta5.0	cassava4.1_000350m	1637445	1641496	CNL	CNL	21
chromosomeXI_JGI_Mesculenta5.0	cassava4.1_000573m	1782620	1785910	TNL	TNL	21
chromosomeXI_JGI_Mesculenta5.0	cassava4.1_024749m	2312892	2315058	P	P
chromosomeXI_JGI_Mesculenta5.0	cassava4.1_026563m	13844569	13845080	P	P
chromosomeXI_JGI_Mesculenta5.0	cassava4.1_002880m	16368010	16370075	P	P
chromosomeXI_JGI_Mesculenta5.0	cassava4.1_031334m	20471615	20473387	TNL	TNL
chromosomeXII_JGI_Mesculenta5.0	cassava4.1_022908m	5334082	5340728	CNL	CNL
chromosomeXII_JGI_Mesculenta5.0	cassava4.1_001246m	5853828	5856592	CNL	CNL
chromosomeXII_JGI_Mesculenta5.0	cassava4.1_025910m	6203734	6204878	CNL	N	22
chromosomeXII_JGI_Mesculenta5.0	cassava4.1_031227m	6318631	6321622	CNL	CNL	22
chromosomeXII_JGI_Mesculenta5.0	cassava4.1_031313m	8228172	8230837	CNL	CNL
chromosomeXII_JGI_Mesculenta5.0	cassava4.1_001068m	9281813	9284691	CNL	CNL
chromosomeXIII_JGI_Mesculenta5.0	cassava4.1_031767m	1742978	1744633	CNL	N
chromosomeXIII_JGI_Mesculenta5.0	cassava4.1_029503m	2446757	2448963	CNL	NL
chromosomeXIII_JGI_Mesculenta5.0	cassava4.1_001571m	2735639	2739064	CNL	CNL	23
chromosomeXIII_JGI_Mesculenta5.0	cassava4.1_023240m	2758532	2760021	CNL	NL	23
chromosomeXIII_JGI_Mesculenta5.0	cassava4.1_002484m	2820448	2822630	CNL	NL	23
chromosomeXIII_JGI_Mesculenta5.0	cassava4.1_030592m	2836419	2837605	P	P	23
chromosomeXIII_JGI_Mesculenta5.0	cassava4.1_028950m	3751273	3753974	CNL	CNL
chromosomeXIII_JGI_Mesculenta5.0	cassava4.1_031148m	17640232	17643815	CNL	CNL
chromosomeXIII_JGI_Mesculenta5.0	cassava4.1_000507m	18877977	18882067	TNL	TNL	24
chromosomeXIII_JGI_Mesculenta5.0	cassava4.1_000368m	18946131	18952193	CNL	CNL	24
chromosomeXIV_JGI_Mesculenta5.0	cassava4.1_000023m	22911268	22922854	CNL	CNL
chromosomeXV_JGI_Mesculenta5.0	cassava4.1_033236m	6423836	6426707	CNL	CNL	25
chromosomeXV_JGI_Mesculenta5.0	cassava4.1_032490m	6449152	6452139	CNL	NL	25
chromosomeXV_JGI_Mesculenta5.0	cassava4.1_028237m	6473975	6476756	CNL	NL	25
chromosomeXV_JGI_Mesculenta5.0	cassava4.1_034162m	9137214	9140065	CNL	CNL
chromosomeXV_JGI_Mesculenta5.0	cassava4.1_033691m	9454382	9456754	CNL	NL
chromosomeXV_JGI_Mesculenta5.0	cassava4.1_003323m	14459222	14461278	CNL	NL	26
chromosomeXV_JGI_Mesculenta5.0	cassava4.1_001077m	14463093	14465965	CNL	CNL	26
chromosomeXV_JGI_Mesculenta5.0	cassava4.1_022100m	15328070	15330636	CNL	CNL
chromosomeXV_JGI_Mesculenta5.0	cassava4.1_025996m	15537859	15541199	CNL	CNL
chromosomeXVI_JGI_Mesculenta5.0	cassava4.1_034199m	688146	691597	CNL	CNL
chromosomeXVI_JGI_Mesculenta5.0	cassava4.1_001043m	1735244	1738143	CNL	CNL	27
chromosomeXVI_JGI_Mesculenta5.0	cassava4.1_001124m	1740799	1743653	CNL	CNL	27
chromosomeXVI_JGI_Mesculenta5.0	cassava4.1_034258m	1759990	1763474	CNL	CNL	27
chromosomeXVI_JGI_Mesculenta5.0	cassava4.1_024722m	1778480	1782285	CNL	CNL	27
chromosomeXVI_JGI_Mesculenta5.0	cassava4.1_024019m	1990234	1992974	CNL	CNL
chromosomeXVI_JGI_Mesculenta5.0	cassava4.1_000679m	2211076	2215907	P	P	28
chromosomeXVI_JGI_Mesculenta5.0	cassava4.1_026435m	2219142	2219700	P	P	28
chromosomeXVI_JGI_Mesculenta5.0	cassava4.1_001439m	2223093	2226641	P	P	28
chromosomeXVI_JGI_Mesculenta5.0	cassava4.1_023325m	2373774	2377054	CNL	NL	28
chromosomeXVI_JGI_Mesculenta5.0	cassava4.1_034269m	2386143	2388502	CNL	NL	28
chromosomeXVI_JGI_Mesculenta5.0	cassava4.1_031868m	2391448	2394582	CNL	NL	28
chromosomeXVI_JGI_Mesculenta5.0	cassava4.1_000645m	12784793	12788070	CNL	CNL	29
chromosomeXVI_JGI_Mesculenta5.0	cassava4.1_030531m	12807087	12809341	CNL	N	29
chromosomeXVI_JGI_Mesculenta5.0	cassava4.1_022445m	12827566	12829380	P	P	29
chromosomeXVI_JGI_Mesculenta5.0	cassava4.1_025590m	12845594	12846330	CNL	N	29
chromosomeXVI_JGI_Mesculenta5.0	cassava4.1_013931m	13040369	13041177	TNL	NL	29
chromosomeXVI_JGI_Mesculenta5.0	cassava4.1_021049m	13045079	13048696	CNL	CNL	29
chromosomeXVI_JGI_Mesculenta5.0	cassava4.1_000559m	13051557	13055150	CNL	CNL	29
chromosomeXVI_JGI_Mesculenta5.0	cassava4.1_030633m	13687783	13689356	CNL	NL
chromosomeXVI_JGI_Mesculenta5.0	cassava4.1_001176m	14022409	14025359	CNL	CNL
chromosomeXVI_JGI_Mesculenta5.0	cassava4.1_024839m	14043031	14045825	CNL	CNL	30
chromosomeXVI_JGI_Mesculenta5.0	cassava4.1_030208m	14056838	14061579	TNL	TNL	30
chromosomeXVI_JGI_Mesculenta5.0	cassava4.1_027893m	14814605	14815328	CNL	CN
chromosomeXVI_JGI_Mesculenta5.0	cassava4.1_000460m	14991156	14994252	CNL	CNL
chromosomeXVI_JGI_Mesculenta5.0	cassava4.1_025227m	15453813	15456180	P	P	31
chromosomeXVI_JGI_Mesculenta5.0	cassava4.1_027172m	15494225	15497137	CNL	CNL	31
chromosomeXVI_JGI_Mesculenta5.0	cassava4.1_031820m	15536283	15538975	CNL	NL	31
chromosomeXVI_JGI_Mesculenta5.0	cassava4.1_003520m	15636222	15638230	CNL	NL	31
chromosomeXVI_JGI_Mesculenta5.0	cassava4.1_025499m	15746622	15747217	P	P	31
chromosomeXVI_JGI_Mesculenta5.0	cassava4.1_025649m	15749508	15751082	P	P	31
chromosomeXVI_JGI_Mesculenta5.0	cassava4.1_001169m	15754294	15758345	CNL	CNL	31
chromosomeXVI_JGI_Mesculenta5.0	cassava4.1_001494m	15754294	15758345	CNL	CNL	31
chromosomeXVI_JGI_Mesculenta5.0	cassava4.1_001495m	15754294	15758345	CNL	CNL	31
chromosomeXVI_JGI_Mesculenta5.0	cassava4.1_031950m	15801792	15804325	CNL	NL	31
chromosomeXVI_JGI_Mesculenta5.0	cassava4.1_027143m	16133894	16138856	TNL	TNL
chromosomeXVI_JGI_Mesculenta5.0	cassava4.1_031642m	16434806	16437796	TNL	TNL	32
chromosomeXVI_JGI_Mesculenta5.0	cassava4.1_001210m	16467459	16471242	TNL	TNL	32
chromosomeXVI_JGI_Mesculenta5.0	cassava4.1_032181m	17093119	17097179	CNL	CNL
chromosomeXVI_JGI_Mesculenta5.0	cassava4.1_005166m	17281048	17283207	P	P	33
chromosomeXVI_JGI_Mesculenta5.0	cassava4.1_026685m	17323969	17325831	P	P	33
chromosomeXVI_JGI_Mesculenta5.0	cassava4.1_024748m	17335226	17337126	P	P	33
chromosomeXVI_JGI_Mesculenta5.0	cassava4.1_031367m	17540121	17543289	CNL	NL
chromosomeXVI_JGI_Mesculenta5.0	cassava4.1_000325m	17635683	17640016	CNL	CNL	34
chromosomeXVI_JGI_Mesculenta5.0	cassava4.1_000496m	17647682	17651544	CNL	CNL	34
chromosomeXVI_JGI_Mesculenta5.0	cassava4.1_000639m	18167778	18172243	CNL	CNL	35
chromosomeXVI_JGI_Mesculenta5.0	cassava4.1_031700m	18266256	18269558	CNL	CNL	35
chromosomeXVI_JGI_Mesculenta5.0	cassava4.1_027057m	18274032	18275898	CNL	NL	35
chromosomeXVI_JGI_Mesculenta5.0	cassava4.1_033909m	18297697	18298967	CNL	CNL	35
chromosomeXVI_JGI_Mesculenta5.0	cassava4.1_034017m	18312417	18315043	CNL	CNL	35
chromosomeXVI_JGI_Mesculenta5.0	cassava4.1_000553m	18363164	18366567	CNL	CNL	35
chromosomeXVI_JGI_Mesculenta5.0	cassava4.1_030313m	18377670	18380677	CNL	CNL	35
chromosomeXVI_JGI_Mesculenta5.0	cassava4.1_001041m	18493898	18497046	CNL	NL	35
chromosomeXVI_JGI_Mesculenta5.0	cassava4.1_024726m	18658415	18659827	CNL	CNL	35
chromosomeXVI_JGI_Mesculenta5.0	cassava4.1_032944m	18665370	18667181	CNL	CNL	35
chromosomeXVII_JGI_Mesculenta5.0	cassava4.1_032980m	7150963	7153814	CNL	CNL	36
chromosomeXVII_JGI_Mesculenta5.0	cassava4.1_028467m	7157619	7160425	CNL	CNL	36
chromosomeXVII_JGI_Mesculenta5.0	cassava4.1_001198m	7936700	7940148	CNL	CNL
chromosomeXVII_JGI_Mesculenta5.0	cassava4.1_033473m	8245587	8250174	TNL	TNL	37
chromosomeXVII_JGI_Mesculenta5.0	cassava4.1_000748m	8294205	8297740	TNL	NL	37
chromosomeXVII_JGI_Mesculenta5.0	cassava4.1_032150m	8449875	8454388	TNL	TNL	37
chromosomeXVII_JGI_Mesculenta5.0	cassava4.1_000331m	8533267	8538397	TNL	TNL	37
chromosomeXVII_JGI_Mesculenta5.0	cassava4.1_000589m	8540707	8545578	TNL	TNL	37
chromosomeXVII_JGI_Mesculenta5.0	cassava4.1_034433m	8562344	8566843	TNL	TNL	37
chromosomeXVII_JGI_Mesculenta5.0	cassava4.1_029300m	8947743	8953927	TNL	N	38
chromosomeXVII_JGI_Mesculenta5.0	cassava4.1_027701m	9033889	9036694	TNL	TNL	38
chromosomeXVII_JGI_Mesculenta5.0	cassava4.1_032393m	9084180	9086004	TNL	TN	38
chromosomeXVII_JGI_Mesculenta5.0	cassava4.1_025665m	9255923	9258636	CNL	CNL	38
chromosomeXVII_JGI_Mesculenta5.0	cassava4.1_029918m	9266663	9269872	CNL	CNL	38
chromosomeXVII_JGI_Mesculenta5.0	cassava4.1_025014m	9277333	9278192	CNL	NL	38
chromosomeXVII_JGI_Mesculenta5.0	cassava4.1_026581m	9334461	9337070	CNL	CNL	38
chromosomeXVII_JGI_Mesculenta5.0	cassava4.1_028445m	9379808	9382239	CNL	NL	38
chromosomeXVII_JGI_Mesculenta5.0	cassava4.1_001296m	9400771	9403828	CNL	CNL	38
chromosomeXVII_JGI_Mesculenta5.0	cassava4.1_000944m	11403020	11407620	TNL	TNL
chromosomeXVIII_JGI_Mesculenta5.0	cassava4.1_004525m	1839948	1841662	CNL	NL	39
chromosomeXVIII_JGI_Mesculenta5.0	cassava4.1_005083m	1842915	1844542	CNL	NL	39
chromosomeXVIII_JGI_Mesculenta5.0	cassava4.1_000595m	2808699	2812093	CNL	CNL
