# Supplementary material for: Identification and distribution of the NBS-LRR gene family in the Cassava genome
Source: BMC Genomics. 2015 May 7;16(1):360. doi: 10.1186/s12864-015-1554-9 (PMC4422547; doi:10.1186/s12864-015-1554-9)
Supplement: Additional file 10: — FPKM values for NBS-LRR genes during CBSV infection. Expression values of NBS-LRR genes for control and CBSV infected plants are shown for two different cassava genotypes. [file 12864_2015_1554_MOESM10_ESM.xlsx]

## Sheet: Sheet1
						Kaleso			Albert
ID	Size (aa)	Family	Type	Chromosome	Phylogeny code	Control (FPKM)	CBSV (FPKM)	Significant	Control (FPKM)	CBSV (FPKM)	Significant
cassava4.1_020884m	481	CNL	CN	N/A	NB020884_CN_?	-	-	No	-	-	No
cassava4.1_021089m	405	CNL	CN	N/A	NB021089_CN_?	-	-	No	-	-	No
cassava4.1_021672m	329	CNL	CN	N/A	NB021672_CN_?	0.130666	0.194569	No	1.55691	0.6377	No
cassava4.1_021676m	309	CNL	CN	N/A	NB021676_CN_?	-	-	No	-	-	No
cassava4.1_026617m	224	CNL	CN	N/A	NB026617_CN_?	3.00667	2.91489	No	5.52623	2.67606	No
cassava4.1_026821m	374	CNL	CN	N/A	NB026821_CN_?	-	-	No	-	-	No
cassava4.1_033223m	252	CNL	CN	N/A	NB033223_CN_?	1.42159	1.42252	No	6.60607	1.60564	No
cassava4.1_000058m	2062	CNL	CNL	N/A	NB000058_CNL_?	8.1864	7.16501	No	12.1722	8.12526	No
cassava4.1_000468m	1196	CNL	CNL	N/A	NB000468_CNL_?	3.04326	3.44686	No	6.12086	5.35033	No
cassava4.1_001175m	937	CNL	CNL	N/A	NB001175_CNL_?	2.38573	1.38001	No	1.48055	1.80727	No
cassava4.1_001587m	854	CNL	CNL	N/A	NB001587_CNL_?	12.8363	13.4623	No	14.0202	12.0379	No
cassava4.1_001632m	846	CNL	CNL	N/A	NB001632_CNL_?	-	-	No	-	-	No
cassava4.1_001722m	832	CNL	CNL	N/A	NB001722_CNL_?	1.05061	0.384695	No	0.923482	0.936622	No
cassava4.1_001745m	828	CNL	CNL	N/A	NB001745_CNL_?	5.01885	5.50452	No	6.70181	3.90938	No
cassava4.1_001830m	813	CNL	CNL	N/A	NB001830_CNL_?	2.0622	4.61399	No	3.99027	3.52068	No
cassava4.1_001935m	794	CNL	CNL	N/A	NB001935_CNL_?	2.38226	7.62676	No	2.9568	3.37844	No
cassava4.1_001977m	788	CNL	CNL	N/A	NB001977_CNL_?	1.50934	1.57596	No	3.08765	1.8257	No
cassava4.1_013941m	269	CNL	CNL	N/A	NB013941_CNL_?	4.31488	5.90159	No	12.5359	10.362	No
cassava4.1_021000m	1290	CNL	CNL	N/A	NB021000_CNL_?	-	-	No	-	-	No
cassava4.1_022172m	1816	CNL	CNL	N/A	NB022172_CNL_?	5.70504	5.37203	No	8.97897	5.77652	No
cassava4.1_023669m	810	CNL	CNL	N/A	NB023669_CNL_?	2.88363	3.77757	No	12.2523	8.97307	No
cassava4.1_025258m	690	CNL	CNL	N/A	NB025258_CNL_?	1.10069	1.03905	No	3.3406	2.25875	No
cassava4.1_027184m	1763	CNL	CNL	N/A	NB027184_CNL_?	5.397	4.77103	No	7.62671	5.99268	No
cassava4.1_029941m	1118	CNL	CNL	N/A	NB029941_CNL_?	3.37093	3.71025	No	2.21445	1.15276	No
cassava4.1_032237m	684	CNL	CNL	N/A	NB032237_CNL_?	-	-	No	-	-	No
cassava4.1_032854m	523	CNL	CNL	N/A	NB032854_CNL_?	1.17816	2.76615	No	5.18264	4.32673	No
cassava4.1_033310m	810	CNL	CNL	N/A	NB033310_CNL_?	2.72441	2.92406	No	7.93105	5.51335	No
cassava4.1_033603m	682	CNL	CNL	N/A	NB033603_CNL_?	0.756405	0.825977	No	3.78661	2.74669	No
cassava4.1_033945m	217	CNL	CNL	N/A	NB033945_CNL_?	-	-	No	-	-	No
cassava4.1_033994m	1029	CNL	CNL	N/A	NB033994_CNL_?	1.68503	1.55523	No	3.94083	2.44668	No
cassava4.1_034116m	1064	CNL	CNL	N/A	NB034116_CNL_?	9.73718	9.58995	No	17.01	11.9155	No
cassava4.1_034119m	784	CNL	CNL	N/A	NB034119_CNL_?	2.32126	3.08635	No	3.07618	2.31288	No
cassava4.1_023151m	459	CNL	NCC	N/A	NB023151_NCC_?	-	-	No	-	-	No
cassava4.1_030967m	413	CNL	NCC	N/A	NB030967_NCC_?	-	-	No	-	-	No
cassava4.1_002792m	696	CNL	NLCC	N/A	NB002792_NLCC_?	13.1561	13.2257	No	8.1875	5.96423	No
cassava4.1_021010m	1088	CNL	NLCC	N/A	NB021010_NLCC_?	1.96243	1.72977	No	7.80735	4.77952	No
cassava4.1_021972m	620	CNL	NLCC	N/A	NB021972_NLCC_?	3.69798	3.57235	No	3.68334	3.04553	No
cassava4.1_022583m	317	CNL	NLCC	N/A	NB022583_NLCC_?	-	-	No	-	-	No
cassava4.1_024090m	542	CNL	NLCC	N/A	NB024090_NLCC_?	1.77138	1.77158	No	2.48079	1.35482	No
cassava4.1_024840m	684	CNL	NLCC	N/A	NB024840_NLCC_?	-	-	No	-	-	No
cassava4.1_024920m	610	CNL	NLCC	N/A	NB024920_NLCC_?	6.81247	4.09265	No	11.1612	6.87879	No
cassava4.1_025473m	700	CNL	NLCC	N/A	NB025473_NLCC_?	0.880252	1.0425	No	1.70742	1.0062	No
cassava4.1_025725m	542	CNL	NLCC	N/A	NB025725_NLCC_?	1.08398	1.96055	No	3.78026	3.20732	No
cassava4.1_030698m	637	CNL	NLCC	N/A	NB030698_NLCC_?	-	-	No	-	-	No
cassava4.1_032756m	586	CNL	NLCC	N/A	NB032756_NLCC_?	3.9859	6.86012	No	1.49326	1.27866	No
cassava4.1_032807m	691	CNL	NLCC	N/A	NB032807_NLCC_?	6.76046	5.59536	No	6.11556	5.57364	No
cassava4.1_022344m	444	TNL	NTIR	N/A	NB022344_NTIR_?	-	-	No	-	-	No
cassava4.1_032672m	244	TNL	NTIR	N/A	NB032672_NTIR_?	0.176185	0.472228	No	1.7494	1.90395	No
cassava4.1_000798m	1030	TNL	NLTIR	N/A	NB000798_NLTIR_?	7.20658	7.71887	No	11.1479	10.5775	No
cassava4.1_025806m	973	TNL	NLTIR	N/A	NB025806_NLTIR_?	3.40201	6.94737	No	15.6396	8.68661	No
cassava4.1_024151m	468	TNL	TN	N/A	NB024151_TN_?	1.95961	2.27055	No	1.59614	3.84255	No
cassava4.1_027719m	199	TNL	TN	N/A	NB027719_TN_?	-	-	No	-	-	No
cassava4.1_000627m	1102	TNL	TNL	N/A	NB000627_TNL_?	0.0130033	0.0580882	No	0.232407	1.26469	No
cassava4.1_020952m	993	TNL	TNL	N/A	NB020952_TNL_?	1.6451	1.43111	No	1.39705	3.27487	No
cassava4.1_025042m	861	TNL	TNL	N/A	NB025042_TNL_?	3.01239	5.45711	No	5.57736	4.49056	No
cassava4.1_029444m	1094	TNL	TNL	N/A	NB029444_TNL_?	6.11696	5.4183	No	8.64242	2.73966	No
cassava4.1_032178m	1161	TNL	TNL	N/A	NB032178_TNL_?	-	-	No	-	-	No
cassava4.1_033689m	1051	TNL	TNL	N/A	NB033689_TNL_?	-	-	No	-	-	No
cassava4.1_001752m	826	P	P	N/A	NB001752_P_?	2.46346	2.40243	No	4.52176	2.53999	No
cassava4.1_001831m	813	P	P	N/A	NB001831_P_?	3.45463	3.99984	No	5.14535	3.63128	No
cassava4.1_001834m	812	P	P	N/A	NB001834_P_?	0.494127	0.473004	No	2.68098	1.661	No
cassava4.1_001990m	786	P	P	N/A	NB001990_P_?	1.62257	1.14018	No	1.90075	2.44046	No
cassava4.1_002256m	754	P	P	N/A	NB002256_P_?	3.34486	4.83919	No	6.53868	3.41854	No
cassava4.1_002994m	678	P	P	N/A	NB002994_P_?	13.3363	11.2354	No	14.984	11.4052	No
cassava4.1_004875m	552	P	P	N/A	NB004875_P_?	18.9764	24.3992	No	10.3234	5.34824	No
cassava4.1_006209m	497	P	P	N/A	NB006209_P_?	30.4758	46.4965	No	11.337	6.54316	No
cassava4.1_006736m	478	P	P	N/A	NB006736_P_?	2.99784	3.4551	No	12.0108	12.3838	No
cassava4.1_007699m	445	P	P	N/A	NB007699_P_?	2.31851	2.33037	No	10.9831	9.46303	No
cassava4.1_011495m	334	P	P	N/A	NB011495_P_?	3.13194	4.17811	No	4.40912	3.63432	No
cassava4.1_014150m	264	P	P	N/A	NB014150_P_?	6.62205	8.77757	No	5.49736	2.32736	No
cassava4.1_014263m	260	P	P	N/A	NB014263_P_?	46.1305	47.5175	No	27.0888	23.3435	No
cassava4.1_016469m	204	P	P	N/A	NB016469_P_?	0.140487	0.62758	No	0.732347	1.76305	No
cassava4.1_016528m	203	P	P	N/A	NB016528_P_?	2.40004	2.77496	No	2.73355	1.18116	No
cassava4.1_017691m	171	P	P	N/A	NB017691_P_?	4.02237	3.59372	No	24.5878	23.9249	No
cassava4.1_020948m	471	P	P	N/A	NB020948_P_?	-	-	No	-	-	No
cassava4.1_021289m	370	P	P	N/A	NB021289_P_?	2.71102	3.46017	No	2.94183	2.30865	No
cassava4.1_021632m	244	P	P	N/A	NB021632_P_?	0.587282	0.734578	No	0.61229	1.59686	No
cassava4.1_022457m	255	P	P	N/A	NB022457_P_?	36.2457	52.7669	No	67.1249	41.0203	No
cassava4.1_022868m	163	P	P	N/A	NB022868_P_?	-	-	No	-	-	No
cassava4.1_023684m	161	P	P	N/A	NB023684_P_?	1.33506	1.51087	No	2.5187	1.48929	No
cassava4.1_023789m	766	P	P	N/A	NB023789_P_?	1.15984	0.685259	No	1.86679	1.17383	No
cassava4.1_023823m	418	P	P	N/A	NB023823_P_?	-	-	No	-	-	No
cassava4.1_024277m	297	P	P	N/A	NB024277_P_?	0.434233	0.12932	No	0.934192	1.11007	No
cassava4.1_024466m	605	P	P	N/A	NB024466_P_?	-	-	No	-	-	No
cassava4.1_025981m	331	P	P	N/A	NB025981_P_?	5.41151	8.62534	No	11.2194	5.52352	No
cassava4.1_026029m	388	P	P	N/A	NB026029_P_?	18.2076	26.3312	No	34.6544	21.243	No
cassava4.1_026070m	268	P	P	N/A	NB026070_P_?	-	-	No	-	-	No
cassava4.1_026675m	151	P	P	N/A	NB026675_P_?	1.32858	1.44136	No	0.141342	0.198489	No
cassava4.1_026725m	344	P	P	N/A	NB026725_P_?	2.7493	2.15858	No	3.22622	3.09303	No
cassava4.1_027118m	362	P	P	N/A	NB027118_P_?	-	-	No	-	-	No
cassava4.1_027583m	275	P	P	N/A	NB027583_P_?	1.45902	1.8622	No	3.9581	3.05168	No
cassava4.1_027636m	188	P	P	N/A	NB027636_P_?	6.40262	5.58413	No	2.7246	1.67396	No
cassava4.1_027638m	503	P	P	N/A	NB027638_P_?	0.427326	0.661767	No	1.23049	1.01297	No
cassava4.1_027755m	259	P	P	N/A	NB027755_P_?	-	-	No	-	-	No
cassava4.1_027794m	520	P	P	N/A	NB027794_P_?	2.75571	3.79155	No	4.22749	2.73782	No
cassava4.1_027832m	190	P	P	N/A	NB027832_P_?	33.1845	31.3328	No	64.3651	43.0649	No
cassava4.1_028457m	256	P	P	N/A	NB028457_P_?	-	-	No	-	-	No
cassava4.1_028794m	548	P	P	N/A	NB028794_P_?	-	-	No	-	-	No
cassava4.1_028973m	158	P	P	N/A	NB028973_P_?	-	-	No	-	-	No
cassava4.1_029064m	366	P	P	N/A	NB029064_P_?	1.21372	1.74899	No	1.51615	1.59686	No
cassava4.1_029370m	630	P	P	N/A	NB029370_P_?	-	-	No	-	-	No
cassava4.1_029419m	383	P	P	N/A	NB029419_P_?	22.5234	14.7748	No	17.7206	22.2246	No
cassava4.1_029764m	1254	P	P	N/A	NB029764_P_?	22.9686	20.6026	No	22.6192	15.225	No
cassava4.1_030041m	409	P	P	N/A	NB030041_P_?	3.15323	3.16153	No	6.62719	3.33428	No
cassava4.1_030415m	299	P	P	N/A	NB030415_P_?	20.8475	25.1771	No	9.99323	6.41539	No
cassava4.1_030608m	386	P	P	N/A	NB030608_P_?	13.4016	11.5091	No	12.4407	10.2495	No
cassava4.1_030651m	663	P	P	N/A	NB030651_P_?	1.75068	3.45652	No	4.79647	3.63912	No
cassava4.1_030808m	381	P	P	N/A	NB030808_P_?	7.25886	6.25011	No	57.306	28.3199	No
cassava4.1_031021m	148	P	P	N/A	NB031021_P_?	-	-	No	-	-	No
cassava4.1_031069m	491	P	P	N/A	NB031069_P_?	1.16739	1.79915	No	1.13016	1.06824	No
cassava4.1_031074m	199	P	P	N/A	NB031074_P_?	-	-	No	-	-	No
cassava4.1_031340m	273	P	P	N/A	NB031340_P_?	6.87615	7.03442	No	5.62884	4.50127	No
cassava4.1_031524m	937	P	P	N/A	NB031524_P_?	0.565846	0.655845	No	2.11832	1.32746	No
cassava4.1_031736m	304	P	P	N/A	NB031736_P_?	-	-	No	-	-	No
cassava4.1_031774m	518	P	P	N/A	NB031774_P_?	6.72222	7.9584	No	13.9675	8.44768	No
cassava4.1_032124m	601	P	P	N/A	NB032124_P_?	14.0912	19.4489	No	21.6268	13.0161	No
cassava4.1_032241m	301	P	P	N/A	NB032241_P_?	4.90351	5.86965	No	6.52335	5.02851	No
cassava4.1_032577m	538	P	P	N/A	NB032577_P_?	3.08967	3.97405	No	2.4199	2.42338	No
cassava4.1_033312m	687	P	P	N/A	NB033312_P_?	-	-	No	-	-	No
cassava4.1_033313m	264	P	P	N/A	NB033313_P_?	-	-	No	-	-	No
cassava4.1_033403m	167	P	P	N/A	NB033403_P_?	5.83484	4.82974	No	7.41243	3.32024	No
cassava4.1_034172m	1308	P	P	N/A	NB034172_P_?	3.59337	2.38826	No	4.86248	3.27674	No
cassava4.1_025993m	424	CNL	CN	ms1	NB025993_CN_ms1	0.101389	0.12078	No	0.302019	3.49908	No
cassava4.1_000334m	1314	CNL	CNL	ms1	NB000334_CNL_ms1	1.38498	1.31534	No	1.83541	1.4142	No
cassava4.1_000426m	1228	CNL	CNL	ms1	NB000426_CNL_ms1	4.41093	7.95473	No	7.76888	5.28413	No
cassava4.1_000593m	1118	CNL	CNL	ms1	NB000593_CNL_ms1	9.57448	11.7606	No	10.9577	16.8223	No
cassava4.1_000804m	1029	CNL	CNL	ms1	NB000804_CNL_ms1	3.31435	2.37639	No	3.79564	3.75741	No
cassava4.1_000821m	1022	CNL	CNL	ms1	NB000821_CNL_ms1	2.3135	3.35725	No	1.3783	4.63362	No
cassava4.1_024215m	1005	CNL	CNL	ms1	NB024215_CNL_ms1	-	-	No	-	-	No
cassava4.1_025174m	865	CNL	CNL	ms1	NB025174_CNL_ms1	1.01053	0.547627	No	0.888251	3.08381	No
cassava4.1_028813m	1058	CNL	CNL	ms1	NB028813_CNL_ms1	0.568853	1.33109	No	1.45243	1.45893	No
cassava4.1_031128m	1435	CNL	CNL	ms1	NB031128_CNL_ms1	-	-	No	-	-	No
cassava4.1_032695m	838	TNL	TN	ms1	NB032695_TN_ms1	1.65869	2.67358	No	5.17013	4.95359	No
cassava4.1_000585m	1120	TNL	TNL	ms1	NB000585_TNL_ms1	6.02614	7.1329	No	6.95543	6.10142	No
cassava4.1_022519m	824	TNL	TNL	ms1	NB022519_TNL_ms1	-	-	No	-	-	No
cassava4.1_001604m	852	CNL	CNL	ms10	NB001604_CNL_ms10	16.3479	19.82	No	19.0631	7.63369	No
cassava4.1_001747m	828	CNL	CNL	ms10	NB001747_CNL_ms10	12.2356	20.1317	No	35.1587	28.7593	No
cassava4.1_021038m	993	TNL	TN	ms10	NB021038_TN_ms10	-	-	No	-	-	No
cassava4.1_000291m	1369	TNL	TNL	ms10	NB000291_TNL_ms10	19.825	15.0377	No	14.8417	18.4998	No
cassava4.1_005344m	532	P	P	ms10	NB005344_P_ms10	0.888871	2.02147	No	3.04896	3.5493	No
cassava4.1_022549m	552	P	P	ms10	NB022549_P_ms10	0.493232	0.858148	No	1.12126	1.76465	No
cassava4.1_023833m	748	P	P	ms10	NB023833_P_ms10	0.766293	1.33503	No	2.22557	2.40416	No
cassava4.1_000350m	1293	CNL	CNL	ms11	NB000350_CNL_ms11	5.16445	4.43587	No	1.78268	1.2865	No
cassava4.1_031978m	942	TNL	NLTIR	ms11	NB031978_NLTIR_ms11	1.30823	1.00573	No	0.611733	0.556803	No
cassava4.1_000573m	1124	TNL	TNL	ms11	NB000573_TNL_ms11	1.16014	2.40334	No	3.13305	3.70649	No
cassava4.1_031334m	529	TNL	TNL	ms11	NB031334_TNL_ms11	-	-	No	-	-	No
cassava4.1_002880m	688	P	P	ms11	NB002880_P_ms11	14.0381	18.4038	No	16.4413	18.2314	No
cassava4.1_024749m	352	P	P	ms11	NB024749_P_ms11	-	-	No	-	-	No
cassava4.1_026563m	170	P	P	ms11	NB026563_P_ms11	-	-	No	-	-	No
cassava4.1_001068m	959	CNL	CNL	ms12	NB001068_CNL_ms12	8.30792	6.67499	No	7.49999	6.40692	No
cassava4.1_001246m	921	CNL	CNL	ms12	NB001246_CNL_ms12	0.186706	0.194611	No	0.950109	2.03392	No
cassava4.1_022908m	1290	CNL	CNL	ms12	NB022908_CNL_ms12	6.27618	7.47317	No	17.3058	14.8349	No
cassava4.1_031227m	768	CNL	CNL	ms12	NB031227_CNL_ms12	-	-	No	-	-	No
cassava4.1_031313m	874	CNL	CNL	ms12	NB031313_CNL_ms12	8.67323	10.0488	No	18.7542	8.62463	No
cassava4.1_025910m	381	CNL	NCC	ms12	NB025910_NCC_ms12	2.74558	5.07401	No	14.9567	9.63663	No
cassava4.1_000368m	1278	CNL	CNL	ms13	NB000368_CNL_ms13	5.86418	7.99413	No	7.68203	9.20498	No
cassava4.1_001571m	857	CNL	CNL	ms13	NB001571_CNL_ms13	-	-	No	-	-	No
cassava4.1_028950m	900	CNL	CNL	ms13	NB028950_CNL_ms13	4.13968	3.71276	No	3.5334	4.24602	No
cassava4.1_031148m	1194	CNL	CNL	ms13	NB031148_CNL_ms13	-	-	No	-	-	No
cassava4.1_031767m	376	CNL	NCC	ms13	NB031767_NCC_ms13	-	-	No	-	-	No
cassava4.1_002484m	727	CNL	NLCC	ms13	NB002484_NLCC_ms13	-	-	No	-	-	No
cassava4.1_023240m	496	CNL	NLCC	ms13	NB023240_NLCC_ms13	-	-	No	-	-	No
cassava4.1_029503m	735	CNL	NLCC	ms13	NB029503_NLCC_ms13	19.2817	14.2484	No	33.5385	39.7178	No
cassava4.1_000507m	1169	TNL	TNL	ms13	NB000507_TNL_ms13	6.95032	8.53144	No	9.87716	8.46084	No
cassava4.1_030592m	395	P	P	ms13	NB030592_P_ms13	0.61672	2.23641	No	0.594353	0.379391	No
cassava4.1_000023m	2440	CNL	CNL	ms14	NB000023_CNL_ms14	3.58829	2.83337	No	3.93615	2.61026	No
cassava4.1_001077m	957	CNL	CNL	ms15	NB001077_CNL_ms15	10.7061	12.7224	No	8.80916	12.2456	No
cassava4.1_022100m	855	CNL	CNL	ms15	NB022100_CNL_ms15	-	-	No	-	-	No
cassava4.1_025996m	1101	CNL	CNL	ms15	NB025996_CNL_ms15	-	-	No	-	-	No
cassava4.1_033236m	837	CNL	CNL	ms15	NB033236_CNL_ms15	-	-	No	-	-	No
cassava4.1_034162m	950	CNL	CNL	ms15	NB034162_CNL_ms15	1.37263	1.1455	No	1.30303	1.12	No
cassava4.1_003323m	650	CNL	NLCC	ms15	NB003323_NLCC_ms15	6.48142	6.02709	No	5.58194	4.31134	No
cassava4.1_028237m	1065	CNL	NLCC	ms15	NB028237_NLCC_ms15	-	-	No	-	-	No
cassava4.1_032490m	1250	CNL	NLCC	ms15	NB032490_NLCC_ms15	1.19223	1.17784	No	0.665892	0.527505	No
cassava4.1_033691m	610	CNL	NLCC	ms15	NB033691_NLCC_ms15	-	-	No	-	-	No
cassava4.1_027893m	216	CNL	CN	ms16	NB027893_CN_ms16	-	-	No	-	-	No
cassava4.1_000325m	1328	CNL	CNL	ms16	NB000325_CNL_ms16	6.49583	5.20589	No	4.86961	6.0824	No
cassava4.1_000460m	1201	CNL	CNL	ms16	NB000460_CNL_ms16	2.91127	2.78225	No	3.64301	2.86991	No
cassava4.1_000496m	1175	CNL	CNL	ms16	NB000496_CNL_ms16	2.31714	2.02663	No	3.43299	3.17574	No
cassava4.1_000553m	1134	CNL	CNL	ms16	NB000553_CNL_ms16	-	-	No	-	-	No
cassava4.1_000559m	1133	CNL	CNL	ms16	NB000559_CNL_ms16	1.58094	1.31077	No	1.22443	0.978782	No
cassava4.1_000639m	1094	CNL	CNL	ms16	NB000639_CNL_ms16	0.851398	0.830884	No	1.3266	1.73968	No
cassava4.1_001043m	966	CNL	CNL	ms16	NB001043_CNL_ms16	-	-	No	-	-	No
cassava4.1_001124m	951	CNL	CNL	ms16	NB001124_CNL_ms16	6.3135	15.4547	No	19.9737	15.8842	No
cassava4.1_001169m	940	CNL	CNL	ms16	NB001169_CNL_ms16	-	-	No	-	-	No
cassava4.1_001176m	936	CNL	CNL	ms16	NB001176_CNL_ms16	-	-	No	-	-	No
cassava4.1_001494m	870	CNL	CNL	ms16	NB001494_CNL_ms16	-	-	No	-	-	No
cassava4.1_001495m	870	CNL	CNL	ms16	NB001495_CNL_ms16	-	-	No	-	-	No
cassava4.1_021049m	1141	CNL	CNL	ms16	NB021049_CNL_ms16	1.7708	1.3128	No	0.879147	1.28714	No
cassava4.1_024019m	913	CNL	CNL	ms16	NB024019_CNL_ms16	2.04037	1.00963	No	2.61816	3.529	No
cassava4.1_024722m	957	CNL	CNL	ms16	NB024722_CNL_ms16	3.36905	1.88628	No	3.34525	4.10274	No
cassava4.1_024726m	548	CNL	CNL	ms16	NB024726_CNL_ms16	2.98099	1.23821	No	2.06417	2.26977	No
cassava4.1_024839m	931	CNL	CNL	ms16	NB024839_CNL_ms16	-	-	No	-	-	No
cassava4.1_027172m	947	CNL	CNL	ms16	NB027172_CNL_ms16	-	-	No	-	-	No
cassava4.1_030313m	1002	CNL	CNL	ms16	NB030313_CNL_ms16	-	-	No	-	-	No
cassava4.1_031700m	1055	CNL	CNL	ms16	NB031700_CNL_ms16	-	-	No	-	-	No
cassava4.1_032181m	1353	CNL	CNL	ms16	NB032181_CNL_ms16	9.51075	8.22283	No	7.71366	5.71526	No
cassava4.1_032944m	762	CNL	CNL	ms16	NB032944_CNL_ms16	-	-	No	-	-	No
cassava4.1_033909m	807	CNL	CNL	ms16	NB033909_CNL_ms16	6.33915	2.49072	No	7.3787	7.37227	No
cassava4.1_034017m	875	CNL	CNL	ms16	NB034017_CNL_ms16	2.30912	0.716948	No	2.21964	2.22648	No
cassava4.1_034199m	1150	CNL	CNL	ms16	NB034199_CNL_ms16	3.37682	1.04648	No	2.54256	1.98075	No
cassava4.1_034258m	971	CNL	CNL	ms16	NB034258_CNL_ms16	-	-	No	-	-	No
cassava4.1_000645m	1092	CNL	CNL	ms16	NB000645_CNL_ms16	-	-	No	-	-	No
cassava4.1_025590m	245	CNL	NCC	ms16	NB025590_NCC_ms16	-	-	No	-	-	No
cassava4.1_030531m	640	CNL	NCC	ms16	NB030531_NCC_ms16	-	-	No	-	-	No
cassava4.1_001041m	967	CNL	NLCC	ms16	NB001041_NLCC_ms16	-	-	No	-	-	No
cassava4.1_003520m	634	CNL	NLCC	ms16	NB003520_NLCC_ms16	3.68413	2.50399	No	3.33269	3.14374	No
cassava4.1_023325m	1048	CNL	NLCC	ms16	NB023325_NLCC_ms16	1.50407	2.80974	No	5.41713	3.4176	No
cassava4.1_027057m	786	CNL	NLCC	ms16	NB027057_NLCC_ms16	1.54965	0.570092	No	1.49345	1.67782	No
cassava4.1_030633m	524	CNL	NLCC	ms16	NB030633_NLCC_ms16	12.4154	13.7799	No	8.96067	5.09065	No
cassava4.1_031367m	816	CNL	NLCC	ms16	NB031367_NLCC_ms16	1.6156	2.32205	No	2.51091	2.02016	No
cassava4.1_031820m	834	CNL	NLCC	ms16	NB031820_NLCC_ms16	20.687	17.4693	No	20.5238	16.7649	No
cassava4.1_031868m	735	CNL	NLCC	ms16	NB031868_NLCC_ms16	-	-	No	-	-	No
cassava4.1_031950m	747	CNL	NLCC	ms16	NB031950_NLCC_ms16	-	-	No	-	-	No
cassava4.1_034269m	929	CNL	NLCC	ms16	NB034269_NLCC_ms16	1.06431	1.63995	No	4.93937	2.40356	No
cassava4.1_013931m	269	TNL	NLTIR	ms16	NB013931_NLTIR_ms16	1.54483	3.56951	No	5.39518	5.18101	No
cassava4.1_001210m	930	TNL	TNL	ms16	NB001210_TNL_ms16	1.15562	1.54182	No	4.93406	5.76878	No
cassava4.1_027143m	1052	TNL	TNL	ms16	NB027143_TNL_ms16	-	-	No	-	-	No
cassava4.1_030208m	1103	TNL	TNL	ms16	NB030208_TNL_ms16	-	-	No	-	-	No
cassava4.1_031642m	882	TNL	TNL	ms16	NB031642_TNL_ms16	5.18273	5.95134	No	20.7377	20.1851	No
cassava4.1_000679m	1078	P	P	ms16	NB000679_P_ms16	1.46221	2.03084	No	1.97984	1.27895	No
cassava4.1_001439m	879	P	P	ms16	NB001439_P_ms16	3.34196	3.13148	No	3.71494	1.85833	No
cassava4.1_005166m	539	P	P	ms16	NB005166_P_ms16	2.92442	3.80041	No	3.48452	2.27987	No
cassava4.1_022445m	568	P	P	ms16	NB022445_P_ms16	-	-	No	-	-	No
cassava4.1_024748m	469	P	P	ms16	NB024748_P_ms16	1.22215	1.2557	No	1.41071	1.37398	No
cassava4.1_025227m	521	P	P	ms16	NB025227_P_ms16	1.40271	2.58019	No	3.48201	2.12852	No
cassava4.1_025499m	198	P	P	ms16	NB025499_P_ms16	35.8966	40.283	No	34.7088	37.7676	No
cassava4.1_025649m	486	P	P	ms16	NB025649_P_ms16	20.2856	18.2029	No	42.905	49.3364	No
cassava4.1_026435m	98	P	P	ms16	NB026435_P_ms16	-	-	No	-	-	No
cassava4.1_026685m	706	P	P	ms16	NB026685_P_ms16	6.45444	9.70171	No	8.3436	7.89628	No
cassava4.1_001198m	932	CNL	CNL	ms17	NB001198_CNL_ms17	15.6981	22.4596	No	30.7774	29.9558	No
cassava4.1_001296m	911	CNL	CNL	ms17	NB001296_CNL_ms17	4.19981	6.92832	No	6.20836	6.8432	No
cassava4.1_025665m	904	CNL	CNL	ms17	NB025665_CNL_ms17	1.52174	1.35957	No	1.84152	3.05024	No
cassava4.1_026581m	854	CNL	CNL	ms17	NB026581_CNL_ms17	1.47659	2.44359	No	6.4228	5.84347	No
cassava4.1_028467m	935	CNL	CNL	ms17	NB028467_CNL_ms17	8.39857	5.94261	No	10.2947	10.418	No
cassava4.1_029918m	924	CNL	CNL	ms17	NB029918_CNL_ms17	1.07007	1.60726	No	3.34923	4.20061	No
cassava4.1_032980m	950	CNL	CNL	ms17	NB032980_CNL_ms17	0.452516	0.431247	No	1.50522	1.16733	No
cassava4.1_025014m	286	CNL	NLCC	ms17	NB025014_NLCC_ms17	0.551141	0.537174	No	1.791	1.20516	No
cassava4.1_028445m	803	CNL	NLCC	ms17	NB028445_NLCC_ms17	2.24849	3.06115	No	6.19284	6.13994	No
cassava4.1_029300m	663	TNL	NTIR	ms17	NB029300_NTIR_ms17	7.1108	8.88267	No	10.269	15.5962	No
cassava4.1_000748m	1050	TNL	NLTIR	ms17	NB000748_NLTIR_ms17	1.25555	1.12175	No	3.08961	2.18367	No
cassava4.1_032393m	480	TNL	TN	ms17	NB032393_TN_ms17	-	-	No	-	-	No
cassava4.1_000331m	1325	TNL	TNL	ms17	NB000331_TNL_ms17	9.3981	9.15992	No	8.61762	12.5203	No
cassava4.1_000589m	1119	TNL	TNL	ms17	NB000589_TNL_ms17	2.71483	2.32255	No	2.26969	2.54453	No
cassava4.1_000944m	992	TNL	TNL	ms17	NB000944_TNL_ms17	0.202233	0.180682	No	1.07574	1.34451	No
cassava4.1_027701m	975	TNL	TNL	ms17	NB027701_TNL_ms17	4.79126	6.3291	No	14.8852	19.1513	No
cassava4.1_032150m	1069	TNL	TNL	ms17	NB032150_TNL_ms17	-	-	No	-	-	No
cassava4.1_033473m	1009	TNL	TNL	ms17	NB033473_TNL_ms17	-	-	No	-	-	No
cassava4.1_034433m	1037	TNL	TNL	ms17	NB034433_TNL_ms17	3.62042	4.50623	No	5.53634	5.47702	No
cassava4.1_000595m	1118	CNL	CNL	ms18	NB000595_CNL_ms18	3.89644	4.88974	No	3.6462	5.14723	No
cassava4.1_001794m	819	CNL	CNL	ms18	NB001794_CNL_ms18	27.767	26.3556	No	29.9684	23.1651	No
cassava4.1_004525m	571	CNL	NLCC	ms18	NB004525_NLCC_ms18	13.627	12.1524	No	12.6711	16.7181	No
cassava4.1_005083m	542	CNL	NLCC	ms18	NB005083_NLCC_ms18	-	-	No	-	-	No
cassava4.1_029580m	1255	CNL	CNL	ms2	NB029580_CNL_ms2	-	-	No	-	-	No
cassava4.1_032094m	1347	CNL	CNL	ms2	NB032094_CNL_ms2	-	-	No	-	-	No
cassava4.1_034118m	307	P	P	ms2	NB034118_P_ms2	18.2505	10.7175	No	9.6633	22.5521	No
cassava4.1_032626m	1357	CNL	CNL	ms3	NB032626_CNL_ms3	1.66845	1.3114	No	1.99744	1.52399	No
cassava4.1_000485m	1188	CNL	NLCC	ms3	NB000485_NLCC_ms3	3.99253	5.16201	No	4.43741	3.70864	No
cassava4.1_023232m	908	TNL	NLTIR	ms3	NB023232_NLTIR_ms3	-	-	No	-	-	No
cassava4.1_000244m	1441	CNL	CNL	ms4	NB000244_CNL_ms4	0.546934	0.613034	No	1.03677	1.15436	No
cassava4.1_000323m	1333	CNL	CNL	ms4	NB000323_CNL_ms4	1.49424	1.20055	No	1.44099	2.29342	No
cassava4.1_001009m	975	CNL	CNL	ms4	NB001009_CNL_ms4	5.61429	6.1584	No	3.15215	2.02887	No
cassava4.1_023493m	936	CNL	CNL	ms4	NB023493_CNL_ms4	4.45506	4.59582	No	5.6777	6.82053	No
cassava4.1_023508m	1013	CNL	CNL	ms4	NB023508_CNL_ms4	8.95428	7.24177	No	14.3479	11.11	No
cassava4.1_023680m	1393	CNL	CNL	ms4	NB023680_CNL_ms4	1.70763	1.46132	No	6.18984	2.91543	No
cassava4.1_024413m	734	CNL	CNL	ms4	NB024413_CNL_ms4	4.99782	3.36636	No	3.75096	3.53211	No
cassava4.1_025063m	852	CNL	CNL	ms4	NB025063_CNL_ms4	7.38348	8.1444	No	6.58818	10.0434	No
cassava4.1_025603m	1181	CNL	CNL	ms4	NB025603_CNL_ms4	2.82711	2.39575	No	2.67461	3.29919	No
cassava4.1_026913m	881	CNL	CNL	ms4	NB026913_CNL_ms4	-	-	No	-	-	No
cassava4.1_027368m	1320	CNL	CNL	ms4	NB027368_CNL_ms4	-	-	No	-	-	No
cassava4.1_031234m	1183	CNL	CNL	ms4	NB031234_CNL_ms4	1.01749	0.227266	No	0.451029	0.582716	No
cassava4.1_033128m	1374	CNL	CNL	ms4	NB033128_CNL_ms4	1.62695	1.48153	No	1.77079	1.4397	No
cassava4.1_034288m	917	CNL	CNL	ms4	NB034288_CNL_ms4	0.921975	1.27049	No	1.25682	0.866145	No
cassava4.1_034387m	1998	CNL	CNL	ms4	NB034387_CNL_ms4	1.68542	1.60193	No	2.69187	1.35009	No
cassava4.1_000192m	1535	CNL	NLCC	ms4	NB000192_NLCC_ms4	9.71804	9.4164	No	13.8762	10.3681	No
cassava4.1_003316m	650	CNL	NLCC	ms4	NB003316_NLCC_ms4	5.86414	5.84982	No	8.07739	7.60825	No
cassava4.1_023037m	708	CNL	NLCC	ms4	NB023037_NLCC_ms4	3.17763	2.73051	No	3.07479	2.13783	No
cassava4.1_023081m	866	CNL	NLCC	ms4	NB023081_NLCC_ms4	5.07992	4.89339	No	5.47122	6.78348	No
cassava4.1_030310m	557	CNL	NLCC	ms4	NB030310_NLCC_ms4	1.28633	0.22985	No	1.1112	0.269047	No
cassava4.1_000204m	1508	P	P	ms4	NB000204_P_ms4	4.41863	2.98841	No	5.40644	4.37256	No
cassava4.1_003918m	608	P	P	ms4	NB003918_P_ms4	1.46125	1.20025	No	0.947784	0.936622	No
cassava4.1_022732m	956	P	P	ms4	NB022732_P_ms4	10.5674	9.18683	No	20.5167	14.0768	No
cassava4.1_027585m	538	P	P	ms4	NB027585_P_ms4	1.35839	1.64197	No	1.82484	1.75486	No
cassava4.1_030222m	402	P	P	ms4	NB030222_P_ms4	19.534	15.0956	No	22.5107	17.0363	No
cassava4.1_030826m	295	P	P	ms4	NB030826_P_ms4	2.18588	2.25674	No	2.31514	3.40359	No
cassava4.1_003932m	607	CNL	CN	ms5	NB003932_CN_ms5	2.99814	3.94414	No	5.41479	3.48108	No
cassava4.1_026810m	525	CNL	CN	ms5	NB026810_CN_ms5	2.15628	1.92649	No	2.2359	2.48339	No
cassava4.1_000734m	1057	CNL	CNL	ms5	NB000734_CNL_ms5	2.8334	1.67149	No	6.96616	12.6183	No
cassava4.1_001427m	881	CNL	CNL	ms5	NB001427_CNL_ms5	4.94463	4.73741	No	8.55161	8.02879	No
cassava4.1_025251m	1102	CNL	CNL	ms5	NB025251_CNL_ms5	5.81249	5.3325	No	7.35955	8.43129	No
cassava4.1_028995m	950	CNL	CNL	ms5	NB028995_CNL_ms5	-	-	No	-	-	No
cassava4.1_022365m	345	CNL	NCC	ms5	NB022365_NCC_ms5	-	-	No	-	-	No
cassava4.1_001491m	871	P	P	ms5	NB001491_P_ms5	5.44561	6.48216	No	5.43981	3.71638	No
cassava4.1_025290m	296	P	P	ms5	NB025290_P_ms5	-	-	No	-	-	No
cassava4.1_026183m	143	P	P	ms5	NB026183_P_ms5	-	-	No	-	-	No
cassava4.1_033761m	179	P	P	ms5	NB033761_P_ms5	0.800541	0.9298	No	1.4308	0.586043	No
cassava4.1_027241m	894	CNL	CNL	ms6	NB027241_CNL_ms6	-	-	No	-	-	No
cassava4.1_028021m	690	CNL	CNL	ms6	NB028021_CNL_ms6	-	-	No	-	-	No
cassava4.1_026298m	338	CNL	NCC	ms6	NB026298_NCC_ms6	-	-	No	-	-	No
cassava4.1_021930m	597	P	P	ms6	NB021930_P_ms6	-	-	No	-	-	No
cassava4.1_024503m	546	P	P	ms6	NB024503_P_ms6	-	-	No	-	-	No
cassava4.1_022572m	848	CNL	CNL	ms7	NB022572_CNL_ms7	5.59331	8.63574	No	14.4969	17.1066	No
cassava4.1_023922m	1434	CNL	CNL	ms7	NB023922_CNL_ms7	1.12919	1.05349	No	1.0716	0.898739	No
cassava4.1_026248m	543	CNL	CNL	ms7	NB026248_CNL_ms7	0.554186	0.825216	No	2.47622	1.7111	No
cassava4.1_023205m	712	CNL	NCC	ms7	NB023205_NCC_ms7	0.523275	0.791174	No	2.03835	1.95743	No
cassava4.1_031604m	615	TNL	NTIR	ms7	NB031604_NTIR_ms7	-	-	No	-	-	No
cassava4.1_001696m	835	TNL	NLTIR	ms7	NB001696_NLTIR_ms7	7.39652	9.36816	No	5.3165	2.83566	No
cassava4.1_028999m	643	TNL	NLTIR	ms7	NB028999_NLTIR_ms7	4.12285	3.44457	No	3.38562	2.05095	No
cassava4.1_029084m	947	TNL	NLTIR	ms7	NB029084_NLTIR_ms7	3.25331	4.39372	No	0	0	No
cassava4.1_023065m	961	TNL	TNL	ms7	NB023065_TNL_ms7	-	-	No	-	-	No
cassava4.1_023606m	806	TNL	TNL	ms7	NB023606_TNL_ms7	1.97344	1.92198	No	1.24455	0.650754	No
cassava4.1_027819m	953	TNL	TNL	ms7	NB027819_TNL_ms7	3.48844	2.25692	No	2.77701	3.85263	No
cassava4.1_028330m	1064	TNL	TNL	ms7	NB028330_TNL_ms7	14.6125	19.962	No	27.581	33.8874	No
cassava4.1_031760m	862	TNL	TNL	ms7	NB031760_TNL_ms7	-	-	No	-	-	No
cassava4.1_004286m	586	P	P	ms7	NB004286_P_ms7	6.16225	7.84325	No	9.36019	7.41625	No
cassava4.1_005951m	507	P	P	ms7	NB005951_P_ms7	9.12916	12.0956	No	14.1443	8.86742	No
cassava4.1_024247m	323	P	P	ms7	NB024247_P_ms7	36.4231	61.0008	No	67.5962	47.788	No
cassava4.1_026208m	239	P	P	ms7	NB026208_P_ms7	13.7301	20.7842	No	28.8439	17.7449	No
cassava4.1_033234m	277	P	P	ms7	NB033234_P_ms7	8.27707	11.0925	No	11.5574	7.52002	No
cassava4.1_024731m	794	CNL	CNL	ms8	NB024731_CNL_ms8	-	-	No	-	-	No
cassava4.1_030361m	473	CNL	NCC	ms8	NB030361_NCC_ms8	-	-	No	-	-	No
cassava4.1_003371m	647	CNL	NLCC	ms8	NB003371_NLCC_ms8	0.575845	1.24662	No	0.23091	0.20846	No
cassava4.1_004694m	562	CNL	NLCC	ms8	NB004694_NLCC_ms8	1.45337	1.7541	No	2.16465	1.3066	No
cassava4.1_025005m	568	CNL	NLCC	ms8	NB025005_NLCC_ms8	0.15137	0.811435	No	1.80361	1.4511	No
cassava4.1_000534m	1144	TNL	TNL	ms8	NB000534_TNL_ms8	4.0584	4.90171	No	8.80573	7.40127	No
cassava4.1_000657m	1087	CNL	CNL	ms9	NB000657_CNL_ms9	2.24107	1.99047	No	1.74747	1.75089	No
cassava4.1_025604m	533	CNL	NLCC	ms9	NB025604_NLCC_ms9	1.88195	1.51326	No	4.48477	4.07685	No
* "-" = no expression
** "N/A" = not assign to any chromosome
*** "P" = Partial NBS gene
