# Supplementary material for: Identification and distribution of the NBS-LRR gene family in the Cassava genome
Source: BMC Genomics. 2015 May 7;16(1):360. doi: 10.1186/s12864-015-1554-9 (PMC4422547; doi:10.1186/s12864-015-1554-9)
Supplement: Additional file 11: — Homology between NBS-LRR genes previously reported. Two different sets of NBS-LRR genes previously reported for casssava (Lopez et al. [58]; Gedil et al. [35]) were compared to the ones found in the present study using Blast. [file 12864_2015_1554_MOESM11_ESM.xlsx]

## Sheet: Sheet1
Additional file 11.- Two different set of NBS-LRR genes previously reported for casssava (Lopez et al. 2003; Gedil et al. 2012) were compared to the ones found in the present study
Lopez et al. 2003													Gedil et al. 2012
Query	cassava gene	percent of identity	alignment length	number of mismatches	number of gaps	query start	query ends	subject starts	subject ends	E-value	score		NCBI-ID	cassava gene	percent of identity	alignment length	number of mismatches	number of gaps	query start	query ends	subject starts	subject ends	E-value	score
RCA1	cassava4.1_000748m	97.65	170	4	0	1	170	39	208	2e-111	343		JF790355	cassava4.1_031978m	99.58	480	2	0	1	480	151	630	0	876
RCA2	cassava4.1_032178m	99.41	170	1	0	1	170	220	389	1e-114	354		JF790356	cassava4.1_031978m	99.79	479	1	0	1	479	152	630	0	880
RCA4	cassava4.1_000573m	91.81	171	11	1	1	168	223	393	2e-89	285		JF790357	cassava4.1_031978m	100	480	0	0	1	480	151	630	0	887
RCA5	cassava4.1_022519m	98.24	170	3	0	1	170	220	389	3e-115	349		JF790358	cassava4.1_031978m	99.58	480	1	1	1	479	151	630	0	874
RCA6	cassava4.1_023508m	90	170	15	1	1	168	195	364	4e-96	301		JF790359	cassava4.1_031978m	99.58	480	2	0	1	480	151	630	0	876
RCA7	cassava4.1_031234m	98.25	171	3	0	1	171	201	371	4e-112	348		JF790360	cassava4.1_031978m	99.58	480	2	0	1	480	151	630	0	876
RCA8	cassava4.1_001068m	98.8	167	2	0	1	167	181	347	4e-109	335		JF790361	cassava4.1_031978m	99.79	472	1	0	1	472	159	630	0	867
RCA9	cassava4.1_001427m	48.85	174	82	4	1	169	184	355	5e-45	159		JF790362	cassava4.1_031978m	99.37	479	3	0	1	479	152	630	0	869
RCA10	cassava4.1_000804m	97.08	171	5	0	1	171	294	464	2e-104	324		JF790363	cassava4.1_031978m	99.79	472	1	0	1	472	159	630	0	867
													JF790364	cassava4.1_031978m	99.58	480	2	0	1	480	151	630	0	876
													JF790365	cassava4.1_031978m	99.58	480	2	0	1	480	151	630	0	876
Query	cassava gene	type	chromsome										JF790366	cassava4.1_031978m	99.17	480	4	0	1	480	151	630	0	865
RCA1	cassava4.1_000748m	NLTIR	17										JF790367	cassava4.1_031978m	99.79	480	1	0	1	480	151	630	0	881
RCA2	cassava4.1_032178m	TNL	-										JF790368	cassava4.1_031978m	99.79	480	1	0	1	480	151	630	0	881
RCA4	cassava4.1_000573m	TNL	11										JF790369	cassava4.1_031978m	99.17	480	4	0	1	480	151	630	0	865
RCA5	cassava4.1_022519m	TNL	1										JF790370	cassava4.1_031978m	99.79	480	1	0	1	480	151	630	0	881
RCA6	cassava4.1_023508m	CNL	4										JF790371	cassava4.1_031978m	99.58	480	2	0	1	480	151	630	0	876
RCA7	cassava4.1_031234m	CNL	4										JF790372	cassava4.1_031978m	99.79	472	1	0	1	472	159	630	0	867
RCA8	cassava4.1_001068m	CNL	12										JF790373	cassava4.1_031978m	99.37	473	3	0	1	473	159	631	0	857
RCA9	cassava4.1_001427m	CNL	5										JF790374	cassava4.1_031978m	99.58	480	2	0	1	480	151	630	0	876
RCA10	cassava4.1_000804m	CNL	1										JF790375	cassava4.1_031978m	99.38	480	3	0	1	480	151	630	0	870
													JF790376	cassava4.1_031978m	99.58	480	2	0	1	480	151	630	0	876
													JF790377	cassava4.1_031978m	99.58	480	2	0	1	480	151	630	0	876
													JF790378	cassava4.1_031978m	99.58	480	2	0	1	480	151	630	0	876
													JF790379	cassava4.1_031978m	99.37	479	3	0	1	479	151	629	0	869
													JF790380	cassava4.1_031978m	99.17	481	2	2	1	480	151	630	0	865
													JF790381	cassava4.1_031978m	99.79	480	1	0	1	480	151	630	0	881
													JF790382	cassava4.1_022519m	99.59	485	2	0	1	485	676	1160	0	885
													JF790383	cassava4.1_022519m	99.18	485	4	0	1	485	676	1160	0	874
													JF790384	cassava4.1_022519m	98.76	485	5	1	1	484	676	1160	0	861
													JF790385	cassava4.1_022519m	98.56	485	7	0	1	485	676	1160	0	857
													JF790386	cassava4.1_022519m	99.38	485	3	0	1	485	676	1160	0	880
													JF790387	cassava4.1_022519m	99.18	485	4	0	1	485	676	1160	0	874
													JF790388	cassava4.1_022519m	98.76	485	6	0	1	485	676	1160	0	863
													JF790389	cassava4.1_002648m	99.72	360	1	0	1	360	467	826	0	660
													JF790390	cassava4.1_002648m	99.17	361	2	1	1	361	467	826	0	649
													JF790391	cassava4.1_002648m	98.61	360	5	0	1	360	467	826	0	638
													JF790396	cassava4.1_029701m	99.65	566	2	0	4	569	145	710	0	1035
													JF790396	cassava4.1_033968m	85.88	531	65	8	4	530	145	669	5e-158	556
													JF790406	cassava4.1_031978m	98.54	480	7	0	1	480	151	630	0	848
													JF790408	cassava4.1_031978m	99.79	480	1	0	1	480	151	630	0	881
													JF790409	cassava4.1_031978m	99.79	480	1	0	1	480	151	630	0	881
													JF790410	cassava4.1_031978m	99.57	467	2	0	1	467	151	617	0	852
													JF790411	cassava4.1_031978m	99.66	293	1	0	1	293	338	630	3e-152	536
													JF790412	cassava4.1_031978m	100	480	0	0	1	480	151	630	0	887
													JF790413	cassava4.1_031978m	100	480	0	0	1	480	151	630	0	887
													JF790414	cassava4.1_031978m	99.79	480	1	0	1	480	151	630	0	881
													JF790415	cassava4.1_031978m	99.79	480	1	0	1	480	151	630	0	881
													JF790416	cassava4.1_031978m	99.58	480	2	0	3	482	151	630	0	876
													JF790417	cassava4.1_022519m	100	485	0	0	1	485	676	1160	0	896
													JF790418	cassava4.1_022519m	98.76	485	6	0	1	485	676	1160	0	863
													JF790419	cassava4.1_022519m	99.18	485	4	0	1	485	676	1160	0	874
													JF790420	cassava4.1_022519m	98.97	485	5	0	1	485	676	1160	0	869
													JF790421	cassava4.1_022519m	98.97	485	5	0	1	485	676	1160	0	869
													JF790422	cassava4.1_022519m	100	485	0	0	1	485	676	1160	0	896
													JF790423	cassava4.1_022519m	99.18	485	4	0	1	485	676	1160	0	874
													JF790424	cassava4.1_022519m	99.38	485	3	0	1	485	676	1160	0	880
													JF790425	cassava4.1_022519m	99.79	485	1	0	1	485	676	1160	0	891
													JF790426	cassava4.1_022519m	99.18	485	4	0	1	485	676	1160	0	874
													JF790427	cassava4.1_022519m	98.78	491	6	0	1	491	676	1166	0	874
													JF790428	cassava4.1_022519m	99.18	485	4	0	1	485	676	1160	0	874
													JF790436	cassava4.1_001427m	99.32	294	2	0	1	294	756	1049	4e-151	532
													JF790437	cassava4.1_001427m	99.59	482	2	0	1	482	568	1049	0	880
													JF790441	cassava4.1_000804m	100	479	0	0	1	479	898	1376	0	885
													JF790442	cassava4.1_000804m	99.58	479	2	0	1	479	898	1376	0	874
													JF790443	cassava4.1_000804m	99.79	479	1	0	1	479	898	1376	0	880
													JF790446	cassava4.1_032094m	99.8	508	1	0	1	508	742	1249	0	933
													JF790447	cassava4.1_032094m	99.2	499	2	1	1	499	742	1238	0	898
													JF790452	cassava4.1_000585m	99.57	470	2	0	3	472	403	872	0	857
													JF790453	cassava4.1_025665m	99.04	314	3	0	1	314	793	1106	1e-160	564
													JF790485	cassava4.1_034268m	100	486	0	0	1	486	195	680	0	898
													JF790485	cassava4.1_027401m	91.34	485	42	0	1	485	195	679	0	664
													JF790486	cassava4.1_015830m	100	153	0	0	1	153	508	660	6e-76	283
