# Supplementary material for: Identification and distribution of the NBS-LRR gene family in the Cassava genome
Source: BMC Genomics. 2015 May 7;16(1):360. doi: 10.1186/s12864-015-1554-9 (PMC4422547; doi:10.1186/s12864-015-1554-9)
Supplement: Additional file 14: — Stochastic cluster assignment simulation. Number of clusters per size were calculated for both the NBS-LRR genes and a simulated data set consisting of 1000 iterations of 205 random cassava genes. [file 12864_2015_1554_MOESM14_ESM.xlsx]

## Sheet: Sheet1
Additional File 14.- Cluster significance test
	Genes per cluster
	2	3	4	5	6	7	8	9	10
NBS-LRR genes	20	3	7	2	3	1	0	1	2	Frequencies
random genes*	20987	3303	0.5	0.09	0.019	0	0.001	0	0
	The expected (random genes) values are too low for the X2 test to work properly
*mean frequencies for 1000 iterations
